# Supplementary material for: catena-Poly[[trimethyl­tin(IV)]-μ-(1,1′-binaphthyl-2,2′-diyl phospho­nato)]
Source: Acta Crystallogr Sect E Struct Rep Online. 2009 Dec 12;66(Pt 1):m63. doi: 10.1107/S160053680905291X (PMC2980144; doi:10.1107/S160053680905291X)
Supplement: Supplementary file 2 [file e-66-00m63-Isup2.hkl]

# 
# h,k,l, Fc-squared, Fo-squared, sigma(Fo-squared) and status flag 
# 
data_I
_shelx_title ' 070225b in P2(1)/c' 
_shelx_refln_list_code          4 
_shelx_F_calc_maximum      325.44 
_exptl_crystal_F_000      1024.00 
_reflns_d_resolution_high  0.8407 
 
loop_ 
 _symmetry_equiv_pos_as_xyz 
 'x, y, z' 
 '-x, y+1/2, -z+1/2' 
 '-x, -y, -z' 
 'x, -y-1/2, z-1/2' 
 
_cell_length_a    18.3119 
_cell_length_b    10.6651 
_cell_length_c    11.3361 
_cell_angle_alpha  90.000 
_cell_angle_beta   92.856 
_cell_angle_gamma  90.000 
 
_shelx_F_squared_multiplier     1.000 
 
loop_ 
 _refln_index_h 
 _refln_index_k 
 _refln_index_l 
 _refln_F_squared_calc 
 _refln_F_squared_meas 
 _refln_F_squared_sigma 
 _refln_observed_status 
   2   0   0     3375.10     3316.29     97.99 o 
   3   0   0    24338.03    24315.41    631.66 o 
   4   0   0    19150.36    19266.25    234.19 o 
   5   0   0      672.84      679.70     42.16 o 
   6   0   0     7786.95     7715.57    132.41 o 
   7   0   0      469.26      434.59     42.46 o 
   8   0   0     2880.35     2709.66     82.71 o 
   9   0   0      103.44       40.00     32.42 o 
  10   0   0        1.01       20.21     32.73 o 
  11   0   0      336.72      355.44     54.68 o 
  12   0   0     2017.23     1948.74    144.51 o 
  13   0   0     5628.54     5740.46    151.55 o 
  14   0   0      388.03      377.85    137.98 o 
  15   0   0      509.06      395.56     89.96 o 
  16   0   0      449.65      531.39    103.32 o 
  17   0   0      551.81      568.93    104.91 o 
  18   0   0      704.00      806.66    177.63 o 
  19   0   0     2413.91     2693.90    240.70 o 
  20   0   0     3371.17     3623.05    286.90 o 
  21   0   0     2287.94     3015.08    261.27 o 
   1   1   0      157.71      199.22     20.62 o 
   2   1   0     9403.10     9699.40    105.85 o 
   3   1   0    24151.12    24929.74    213.58 o 
   4   1   0     1081.60      993.33     66.19 o 
   5   1   0     1713.19     1666.79     57.66 o 
   6   1   0     1629.08     1497.92     41.36 o 
   7   1   0     3157.17     3122.06     60.88 o 
   8   1   0     7502.60     7332.11    111.38 o 
   9   1   0    15786.89    15623.36    168.08 o 
  10   1   0    12154.29    12036.11    145.81 o 
  11   1   0     8276.96     8106.71    118.96 o 
  12   1   0     3989.03     3877.17     84.73 o 
  13   1   0     4177.45     4286.44    107.90 o 
  14   1   0     2984.66     3063.67     96.42 o 
  15   1   0       13.15        6.82     41.84 o 
  16   1   0      361.45      411.01     76.62 o 
  17   1   0     1291.49     1552.31    120.23 o 
  18   1   0      837.90     1019.31    177.80 o 
  19   1   0      220.64      213.20     96.50 o 
  20   1   0       64.71      113.84     85.32 o 
  21   1   0       11.07       51.81     81.88 o 
   1   2   0      128.93      143.73     31.41 o 
   2   2   0      227.17      228.74     34.84 o 
   3   2   0     1056.73     1079.37     37.62 o 
   4   2   0      160.67      164.41     28.15 o 
   5   2   0      237.71      244.44     29.70 o 
   6   2   0       45.09       24.89     21.53 o 
   7   2   0       12.12       -9.45     13.70 o 
   8   2   0      565.61      560.10     34.81 o 
   9   2   0     2441.70     2594.72     58.80 o 
  10   2   0       14.44      -30.29     20.20 o 
  11   2   0        1.75       -9.73     22.32 o 
  12   2   0      147.02      127.73     39.56 o 
  13   2   0        0.04      -48.80     32.54 o 
  14   2   0      512.74      468.91     60.75 o 
  15   2   0        3.73      -49.32     47.09 o 
  16   2   0       16.46      -68.88     45.92 o 
  17   2   0      122.31       94.76     62.82 o 
  18   2   0       35.67        1.36     61.04 o 
  19   2   0        0.54      -23.71     62.78 o 
  20   2   0       26.84       -5.12     82.66 o 
  21   2   0        1.12      185.24     88.65 o 
   1   3   0     5405.58     5668.70    129.41 o 
   2   3   0    13375.22    14028.34    264.06 o 
   3   3   0     6819.43     6962.00    104.28 o 
   4   3   0     2141.17     2199.09     49.88 o 
   5   3   0     1770.15     1894.36     45.28 o 
   6   3   0     9359.76    10084.62    425.92 o 
   7   3   0     7220.92     7860.44    159.03 o 
   8   3   0     8847.53     9459.56    184.00 o 
   9   3   0     7293.81     7941.71    141.43 o 
  10   3   0     4098.29     3845.08     99.78 o 
  11   3   0     3536.63     3294.34     98.82 o 
  12   3   0     1913.28     1766.24     74.24 o 
  13   3   0     1157.85     1203.14    106.90 o 
  14   3   0     1344.93     1316.94     96.04 o 
  15   3   0      862.29      958.35     88.05 o 
  16   3   0      250.79      167.22     59.78 o 
  17   3   0     1201.45     1243.99    102.19 o 
  18   3   0     1421.64     1374.64    124.37 o 
  19   3   0      413.45      522.49    129.26 o 
  20   3   0        0.10       44.75     67.70 o 
  21   3   0       21.05       80.81     74.21 o 
   0   4   0     9945.31     9551.53    188.68 o 
   1   4   0    19415.15    19347.56    256.09 o 
   2   4   0    16472.11    16676.73    193.82 o 
   3   4   0     6324.82     6248.06     91.51 o 
   4   4   0    10092.57    10346.77    147.21 o 
   5   4   0    17835.71    19223.00    227.21 o 
   6   4   0    11945.10    12382.72    139.02 o 
   7   4   0     5449.52     5056.15    108.00 o 
   8   4   0    10399.48    10551.12    205.39 o 
   9   4   0      691.82      742.80     69.88 o 
  10   4   0        9.59      -39.58     35.90 o 
  11   4   0        8.42       33.28     45.86 o 
  12   4   0     1127.62     1434.23    127.53 o 
  13   4   0     1259.54     1359.84     96.26 o 
  14   4   0     1788.46     1666.71    130.99 o 
  15   4   0     1459.14     1452.80    104.49 o 
  16   4   0      763.57      668.76     81.83 o 
  17   4   0     1664.37     1856.18    127.69 o 
  18   4   0     2667.21     2724.90    159.17 o 
  19   4   0     2380.31     2622.72    166.27 o 
  20   4   0     1397.69     1986.76    148.08 o 
   1   5   0        9.86       30.68     24.25 o 
   2   5   0       42.95       69.51     25.92 o 
   3   5   0      346.37      267.83     32.99 o 
   4   5   0     7106.81     7228.49    128.47 o 
   5   5   0     9488.67    10044.53    139.10 o 
   6   5   0     5013.24     5712.67    283.14 o 
   7   5   0     2461.06     2389.60     78.27 o 
   8   5   0     4158.97     4026.52    136.04 o 
   9   5   0     4776.64     4582.36    153.74 o 
  10   5   0     7121.92     7067.75    185.06 o 
  11   5   0     3034.89     3024.82    128.28 o 
  12   5   0     1109.42     1205.69    124.81 o 
  13   5   0     1682.88     1796.58    123.25 o 
  14   5   0     1919.26     1921.63    129.73 o 
  15   5   0     1643.34     1921.35    121.58 o 
  16   5   0     2110.91     1804.11    137.22 o 
  17   5   0       35.43        5.76     53.89 o 
  18   5   0       80.27       26.15     85.84 o 
  19   5   0      258.37      251.66     89.31 o 
   0   6   0     2026.74     2020.53     99.91 o 
   1   6   0      569.33      629.23     53.42 o 
   2   6   0     2405.30     2528.11     77.36 o 
   3   6   0     1338.76     1341.96     58.81 o 
   4   6   0      966.20      948.84     49.21 o 
   5   6   0      441.63      499.74     47.21 o 
   6   6   0      262.76      240.22     43.57 o 
   7   6   0      285.72      333.28     75.79 o 
   8   6   0      653.78      629.50     93.07 o 
   9   6   0     1076.34     1149.37    116.52 o 
  10   6   0        1.04      -14.56     47.91 o 
  11   6   0      123.79       82.07     63.61 o 
  12   6   0      151.75      119.20     65.25 o 
  13   6   0      125.38       47.11     59.02 o 
  14   6   0       14.75      -43.27     68.56 o 
  15   6   0       54.42      -22.00     48.36 o 
  16   6   0       12.93      -77.53     51.68 o 
  17   6   0      151.60       37.84     69.20 o 
  18   6   0      192.90      179.17     68.70 o 
  19   6   0        0.02      -77.54     60.16 o 
   1   7   0      432.69      442.20     51.35 o 
   2   7   0     2777.67     2402.49     82.51 o 
   3   7   0     1126.63     1205.40     81.69 o 
   4   7   0      757.86      880.15     63.43 o 
   5   7   0      228.31      270.45     54.85 o 
   6   7   0       79.49       59.12     61.55 o 
   7   7   0      299.16      344.57     83.78 o 
   8   7   0     1695.21     2091.01    384.47 o 
   9   7   0     3313.05     3418.86    175.84 o 
  10   7   0     7061.32     6873.80    245.52 o 
  11   7   0     4033.32     3955.74    197.27 o 
  12   7   0     1935.97     1917.12    152.20 o 
  13   7   0      923.13      806.30    133.69 o 
  14   7   0      437.56      452.70    137.61 o 
  15   7   0      174.96      125.08     78.91 o 
  16   7   0      443.21      445.91     80.92 o 
  17   7   0      475.61      432.62     83.29 o 
  18   7   0      413.10      410.32     92.24 o 
   0   8   0     6457.79     5951.37    294.39 o 
   1   8   0    10618.43     9896.60    274.96 o 
   2   8   0    13514.23    12697.88    316.25 o 
   3   8   0     6396.05     6410.17    215.23 o 
   4   8   0     1599.85     1585.39     99.65 o 
   5   8   0     1346.67     1360.47    173.77 o 
   6   8   0     1181.92     1433.63    136.61 o 
   7   8   0      786.06      924.77    121.30 o 
   8   8   0      596.15      613.42    126.16 o 
   9   8   0     1018.73      967.34    188.77 o 
  10   8   0       62.58      -99.27     66.18 o 
  11   8   0      636.72      492.47    115.36 o 
  12   8   0      178.03      157.64     92.10 o 
  13   8   0      349.16      237.64    107.40 o 
  14   8   0      321.18      226.42    116.90 o 
  15   8   0      307.63       78.19    108.50 o 
  16   8   0      328.99       86.50    212.87 o 
   1   9   0       13.36       60.20     62.61 o 
   2   9   0       80.64       -2.28     67.30 o 
   3   9   0      264.00      238.95     99.42 o 
   4   9   0     2304.63     2215.23    149.57 o 
   5   9   0     3347.47     3319.48    187.33 o 
   6   9   0      999.60     1168.64    212.61 o 
   7   9   0     1085.63     1221.59    208.07 o 
   8   9   0     3612.53     3112.24    177.78 o 
   9   9   0      998.36      982.57    211.08 o 
  10   9   0      608.68      717.49    297.74 o 
  11   9   0     2018.54     2053.98    175.77 o 
  12   9   0     1391.14     1516.95    171.03 o 
  13   9   0      508.27      434.15    321.21 o 
  14   9   0      604.94      522.78    128.87 o 
  15   9   0      716.13      608.71    144.72 o 
   0  10   0        2.80      -64.14     85.97 o 
   1  10   0        7.72      -51.53     62.64 o 
   2  10   0       32.71      -12.68     69.57 o 
   3  10   0       66.58      112.89     76.09 o 
   4  10   0        6.93      -11.48     71.04 o 
   5  10   0      586.86      599.25    115.05 o 
   6  10   0      546.59      618.16    179.64 o 
   7  10   0      381.89      504.82    131.86 o 
   8  10   0      246.11      251.73     97.07 o 
   9  10   0       10.94        7.21     83.48 o 
  10  10   0       39.36     -103.66     69.10 o 
  11  10   0       13.95      -63.47     86.28 o 
  12  10   0        1.01     -130.37     86.91 o 
  13  10   0        0.73     -135.24     90.16 o 
   1  11   0      148.85       76.17    117.30 o 
   2  11   0      250.38      121.31    125.42 o 
   3  11   0      215.39      283.37    100.22 o 
   4  11   0      538.76      755.88    183.34 o 
   5  11   0      852.14      911.65    132.66 o 
   6  11   0      387.36      330.79    159.34 o 
   7  11   0      391.55      318.47    165.51 o 
   8  11   0      395.38      413.78    132.70 o 
   9  11   0      629.28      567.79    144.10 o 
  10  11   0     1112.97     1373.05    196.24 o 
   1  12   0     1112.42     1101.61    210.96 o 
   2  12   0     1290.53     1483.67    167.86 o 
   3  12   0     1831.14     2226.81    502.60 o 
   4  12   0     1534.62     1919.25    477.81 o 
   5  12   0      818.81      982.91    239.40 o 
   6  12   0      805.45      793.55    145.99 o 
   7  12   0      371.75      169.37    103.16 o 
 -21   1   1        6.21       59.74     87.19 o 
 -20   1   1       30.59       -8.89    117.88 o 
 -19   1   1        7.14      -16.47     69.48 o 
 -18   1   1       28.61       23.53     77.09 o 
 -17   1   1       48.33       42.61     57.83 o 
 -16   1   1     1406.17     1584.26    140.04 o 
 -15   1   1     1122.23     1322.23     99.75 o 
 -14   1   1     6338.17     6353.58    135.27 o 
 -13   1   1     9398.56     9284.51    158.08 o 
 -12   1   1     6172.73     6185.31    105.45 o 
 -11   1   1     3977.98     3910.09     79.42 o 
 -10   1   1     4798.14     4644.27     81.90 o 
  -9   1   1     2909.76     2824.32     65.88 o 
  -8   1   1     8358.50     8361.89    115.98 o 
  -7   1   1    14395.37    14720.76    240.89 o 
  -6   1   1     4033.00     3946.33     60.42 o 
  -5   1   1     2179.65     2092.37     43.52 o 
  -4   1   1    26894.38    27999.27    446.84 o 
  -3   1   1     1579.46     1655.40     67.78 o 
  -2   1   1      221.80      285.35     29.14 o 
  -1   1   1    19118.19    20724.82    219.96 o 
   0   1   1     3263.69     3440.16     57.12 o 
   1   1   1     3740.17     3954.18     65.74 o 
   2   1   1     2322.29     2441.12     52.37 o 
   3   1   1      595.57      678.56     29.25 o 
   4   1   1    11820.46    12236.39    166.84 o 
   5   1   1    10885.30    10978.04    113.94 o 
   6   1   1     9071.15     9168.39    105.62 o 
   7   1   1     7418.84     7274.76     95.81 o 
   8   1   1      694.81      594.91     37.01 o 
   9   1   1     7940.63     7860.99    114.35 o 
  10   1   1     6563.82     6483.73    151.95 o 
  11   1   1     3475.21     3362.17     78.00 o 
  12   1   1     2736.98     2720.79     74.17 o 
  13   1   1     3728.05     3936.05    103.82 o 
  14   1   1     4217.63     4324.01    113.12 o 
  15   1   1     4656.87     4645.23    122.49 o 
  16   1   1     3090.93     3251.96    119.26 o 
  17   1   1      297.96      329.85     64.06 o 
  18   1   1       57.17       42.06     59.58 o 
  19   1   1        2.52       17.29     58.10 o 
  20   1   1        1.26       38.49     78.48 o 
  21   1   1       71.16      291.61     91.88 o 
 -21   2   1     1040.66     1533.61    167.04 o 
 -20   2   1      943.69     1108.73    148.46 o 
 -19   2   1      726.25      903.16    147.32 o 
 -18   2   1     2256.53     2353.08    131.78 o 
 -17   2   1     4184.34     4250.67    166.19 o 
 -16   2   1     4717.93     4798.60    147.45 o 
 -15   2   1     2350.87     2232.98    104.77 o 
 -14   2   1     3224.88     3142.28    114.66 o 
 -13   2   1      491.31      511.26     56.59 o 
 -12   2   1      109.45       76.75     42.38 o 
 -11   2   1       89.83       22.41     36.02 o 
 -10   2   1      203.14      229.50     28.16 o 
  -9   2   1        4.32       -3.24     24.24 o 
  -8   2   1       48.35       32.84     23.01 o 
  -7   2   1     3125.19     3322.79     66.63 o 
  -6   2   1      742.54      739.34     36.29 o 
  -5   2   1    28607.03    28855.25    353.91 o 
  -4   2   1    44810.64    45738.03    510.43 o 
  -3   2   1    43937.51    45361.93    660.94 o 
  -2   2   1    48336.53    50781.23    469.78 o 
  -1   2   1    13841.93    15192.59    233.96 o 
   0   2   1      929.22      978.31     48.73 o 
   1   2   1    57366.98    59176.06   2315.29 o 
   2   2   1    16344.37    17484.59    253.52 o 
   3   2   1    31628.84    32428.71    550.50 o 
   4   2   1    24856.82    25588.33    469.65 o 
   5   2   1    16905.42    16809.40    169.78 o 
   6   2   1     6985.96     7150.03     89.90 o 
   7   2   1     3609.48     3632.96     63.86 o 
   8   2   1        7.31      -11.48     18.91 o 
   9   2   1     2260.05     2505.30     59.72 o 
  10   2   1      384.14      417.14     36.29 o 
  11   2   1       51.56       52.68     29.99 o 
  12   2   1        4.67      -29.25     33.62 o 
  13   2   1       10.51        4.85     38.97 o 
  14   2   1      175.87      179.05     50.51 o 
  15   2   1     1180.92     1338.95     84.54 o 
  16   2   1     3462.79     3475.22    110.96 o 
  17   2   1     4013.17     4348.48    165.59 o 
  18   2   1     2268.28     2362.53    129.91 o 
  19   2   1     1107.71     1601.08    207.41 o 
  20   2   1      707.80      934.34    110.43 o 
  21   2   1      837.45     1133.51    340.08 o 
 -21   3   1        0.04       -5.80     82.05 o 
 -20   3   1       74.53       30.04     74.47 o 
 -19   3   1       82.89      101.22     73.55 o 
 -18   3   1      105.36       31.87     61.79 o 
 -17   3   1      137.54      153.92     60.76 o 
 -16   3   1      432.84      310.13     68.44 o 
 -15   3   1     2409.78     2398.99    113.64 o 
 -14   3   1      772.78      860.77     84.53 o 
 -13   3   1     3250.52     3195.21    134.31 o 
 -12   3   1     3945.00     3951.67    218.59 o 
 -11   3   1     2138.72     1918.86     76.31 o 
 -10   3   1     2954.12     2773.80     83.85 o 
  -9   3   1     7656.97     7436.92    117.74 o 
  -8   3   1    14308.27    14523.41    204.87 o 
  -7   3   1     8761.35     8821.67    145.80 o 
  -6   3   1    12329.17    12586.37    175.94 o 
  -5   3   1    13845.83    13721.66    210.58 o 
  -4   3   1     6986.33     7146.16    106.49 o 
  -3   3   1     2577.12     2547.79     70.46 o 
  -2   3   1       94.80       88.35     38.50 o 
  -1   3   1      200.12      294.75     74.84 o 
   0   3   1      853.34      868.50     55.19 o 
   1   3   1     3405.61     3718.95    197.08 o 
   2   3   1      992.60     1096.77     59.18 o 
   3   3   1     2037.33     2270.54     64.45 o 
   4   3   1       79.41       94.22     24.16 o 
   5   3   1     8848.93     9345.76    191.83 o 
   6   3   1    12149.57    12524.84    253.64 o 
   7   3   1     9754.72     9753.31    139.15 o 
   8   3   1     6917.37     6893.97    109.06 o 
   9   3   1     4225.29     3867.61     96.41 o 
  10   3   1     3958.58     3889.35     74.73 o 
  11   3   1     3400.82     3206.02     91.61 o 
  12   3   1     3298.58     3250.30     97.53 o 
  13   3   1     1842.70     1877.20     82.76 o 
  14   3   1     2530.34     2416.79     93.94 o 
  15   3   1     2500.86     2404.74    110.20 o 
  16   3   1      306.33      289.75     67.22 o 
  17   3   1      867.95      932.58    132.78 o 
  18   3   1        6.35      -59.02     55.52 o 
  19   3   1      120.92      154.42     73.97 o 
  20   3   1      208.78      129.78     85.54 o 
 -20   4   1        4.53       59.78     72.14 o 
 -19   4   1      193.12      105.88     90.16 o 
 -18   4   1       65.35        3.35     71.65 o 
 -17   4   1      132.58       91.93     60.59 o 
 -16   4   1        5.13      -63.22     42.15 o 
 -15   4   1      141.68       68.77     64.32 o 
 -14   4   1      155.25       69.75     67.99 o 
 -13   4   1      107.94       37.51     58.83 o 
 -12   4   1      585.93      640.41     90.73 o 
 -11   4   1      270.33      132.55     55.08 o 
 -10   4   1      134.24      207.42     46.40 o 
  -9   4   1      199.28      127.54     40.98 o 
  -8   4   1      608.51      568.43     53.64 o 
  -7   4   1       22.57      -10.37     26.98 o 
  -6   4   1     2629.53     2944.06     69.30 o 
  -5   4   1      555.82      572.62     40.55 o 
  -4   4   1      484.29      514.31     52.62 o 
  -3   4   1       72.02       27.98     26.41 o 
  -2   4   1       52.03       49.63     30.71 o 
  -1   4   1      909.95      995.97     65.74 o 
   0   4   1     7058.27     7773.65    177.28 o 
   1   4   1      780.74      839.15     62.83 o 
   2   4   1       96.10       99.91     34.66 o 
   3   4   1        1.79       -4.83     22.98 o 
   4   4   1     1886.41     2084.52     70.19 o 
   5   4   1      302.98      320.31     48.94 o 
   6   4   1     1875.40     2128.15     74.65 o 
   7   4   1      376.61      371.78     36.35 o 
   8   4   1      386.80      416.60     65.29 o 
   9   4   1      520.13      557.72     39.00 o 
  10   4   1       17.34       35.82     42.69 o 
  11   4   1        0.14       -7.95     36.71 o 
  12   4   1        1.56      -31.31     40.21 o 
  13   4   1        2.09       39.41     45.74 o 
  14   4   1        3.29      -55.12     48.95 o 
  15   4   1      647.86      656.41     79.47 o 
  16   4   1      262.86      171.63     61.02 o 
  17   4   1     1083.61      982.89    111.47 o 
  18   4   1        3.04      -78.82     52.54 o 
  19   4   1      486.96      419.75    106.97 o 
  20   4   1       75.42       83.98    175.85 o 
 -20   5   1        0.28      -72.81     68.57 o 
 -19   5   1        2.80       36.55     70.98 o 
 -18   5   1      134.37       21.90     75.21 o 
 -17   5   1      113.80      -17.52     56.50 o 
 -16   5   1       43.24      -36.87     68.08 o 
 -15   5   1     1166.29     1470.71    152.78 o 
 -14   5   1     1929.37     2015.34    171.33 o 
 -13   5   1     1847.19     1912.47    121.90 o 
 -12   5   1     2115.39     2271.08    122.02 o 
 -11   5   1     1970.03     2024.97    152.92 o 
 -10   5   1     1509.42     1428.04    102.58 o 
  -9   5   1      483.38      436.54     62.78 o 
  -8   5   1     5867.13     5833.88    136.93 o 
  -7   5   1     9857.68     9793.06    137.89 o 
  -6   5   1     7980.10     7650.03    120.33 o 
  -5   5   1     8772.09     8811.89    144.84 o 
  -4   5   1     5950.39     6026.38    145.33 o 
  -3   5   1     2181.06     2333.47    100.42 o 
  -2   5   1       42.40       22.14     37.00 o 
  -1   5   1       12.67      -12.58     33.23 o 
   0   5   1     1822.68     1984.36     95.88 o 
   1   5   1      768.84      875.96     72.19 o 
   2   5   1     1538.28     1686.12     89.23 o 
   3   5   1     2664.36     3080.09    116.44 o 
   4   5   1     4883.08     5302.04    236.48 o 
   5   5   1     3948.93     3760.09    104.57 o 
   6   5   1     3099.53     2965.09     94.32 o 
   7   5   1     6914.94     6982.89    145.98 o 
   8   5   1     4060.46     3971.90    105.20 o 
   9   5   1     1224.53     1240.04     91.81 o 
  10   5   1     1255.60     1391.23     95.23 o 
  11   5   1     3037.92     3084.96    127.45 o 
  12   5   1     1836.38     1800.90     98.43 o 
  13   5   1     1481.32     1676.90    108.62 o 
  14   5   1     2757.57     2801.31    119.13 o 
  15   5   1     3292.16     3071.82    126.46 o 
  16   5   1      274.34      283.56     96.47 o 
  17   5   1       84.19       16.29     57.86 o 
  18   5   1      193.91      103.27     72.53 o 
  19   5   1        1.20       29.47     68.20 o 
 -19   6   1      541.87      458.41    115.32 o 
 -18   6   1     1391.37     1613.13    129.76 o 
 -17   6   1     1748.70     1755.90    193.90 o 
 -16   6   1     1417.53     1566.05    145.21 o 
 -15   6   1     1311.52     1261.97    124.73 o 
 -14   6   1     1198.48     1047.27    112.76 o 
 -13   6   1      735.29      577.97     90.78 o 
 -12   6   1      156.16       60.06     60.97 o 
 -11   6   1        5.64      -55.52     46.27 o 
 -10   6   1        1.83      -14.16     48.20 o 
  -9   6   1        0.42      -40.73     34.93 o 
  -8   6   1       52.58       17.33     46.43 o 
  -7   6   1     1353.19     1420.46     87.36 o 
  -6   6   1     1792.96     1768.63     69.78 o 
  -5   6   1     6098.19     5915.22    125.24 o 
  -4   6   1    11235.46    11298.61    238.63 o 
  -3   6   1    11321.27    11073.48    180.12 o 
  -2   6   1     8114.92     7851.56    216.35 o 
  -1   6   1    11935.36    12053.88    380.25 o 
   0   6   1    19112.66    19382.56    372.88 o 
   1   6   1    12564.26    12791.01    742.83 o 
   2   6   1    12760.33    13023.77    288.99 o 
   3   6   1    10647.74    10700.93    255.31 o 
   4   6   1    10012.70     9645.88    192.85 o 
   5   6   1     6594.57     6410.44    152.28 o 
   6   6   1     8161.06     7790.62    168.17 o 
   7   6   1     1889.47     1853.64     83.41 o 
   8   6   1      332.18      366.01     79.63 o 
   9   6   1        6.96       62.09     68.40 o 
  10   6   1       30.78       23.41     71.44 o 
  11   6   1      319.15      313.32     98.20 o 
  12   6   1      118.60       37.10     90.14 o 
  13   6   1      371.32      280.46     63.34 o 
  14   6   1     1011.90      912.49     91.07 o 
  15   6   1      930.14     1071.02     98.71 o 
  16   6   1     1074.27     1300.80    110.42 o 
  17   6   1     1389.16     1781.43    149.33 o 
  18   6   1      636.28      802.74    124.54 o 
  19   6   1      563.90      684.53    128.97 o 
 -18   7   1      132.38       82.09     68.87 o 
 -17   7   1      216.91       93.60    146.40 o 
 -16   7   1      375.81      255.01    121.74 o 
 -15   7   1      618.16      469.93     99.42 o 
 -14   7   1      942.58      882.28    108.80 o 
 -13   7   1     1402.66     1596.49    129.85 o 
 -12   7   1     2194.22     1970.03    159.60 o 
 -11   7   1     2438.73     1996.19    149.59 o 
 -10   7   1     4272.16     4402.96    202.05 o 
  -9   7   1     4143.99     4079.39    190.57 o 
  -8   7   1     2495.64     2379.09    136.30 o 
  -7   7   1     3171.81     3188.99    133.37 o 
  -6   7   1     2018.71     1820.36     98.09 o 
  -5   7   1     1150.20     1269.06     79.22 o 
  -4   7   1     1229.44     1236.55     89.75 o 
  -3   7   1     1196.31     1156.14    154.96 o 
  -2   7   1     4000.92     3993.40    164.60 o 
  -1   7   1     2053.31     1973.93     91.97 o 
   0   7   1      273.87      284.87     51.74 o 
   1   7   1     1115.50     1109.96     73.20 o 
   2   7   1      680.23      767.47     88.11 o 
   3   7   1     1607.67     1494.55    256.47 o 
   4   7   1     1080.05     1054.19     75.61 o 
   5   7   1      686.64      897.45     75.31 o 
   6   7   1     2297.76     2082.15    128.93 o 
   7   7   1     2329.06     2088.58    188.96 o 
   8   7   1     1504.05     1556.53    162.12 o 
   9   7   1     3904.40     3783.64    180.27 o 
  10   7   1      901.48     1035.52    131.66 o 
  11   7   1     2486.81     2544.53    182.16 o 
  12   7   1     2637.40     2349.53    179.89 o 
  13   7   1     1706.94     1624.52    161.68 o 
  14   7   1     1248.53     1217.89    131.11 o 
  15   7   1      681.84      634.45    103.80 o 
  16   7   1      332.41      207.39     97.96 o 
  17   7   1      493.26      464.58    121.28 o 
 -16   8   1        6.02     -114.16    139.18 o 
 -15   8   1       12.59     -141.71     94.47 o 
 -14   8   1       40.76      -74.54     89.80 o 
 -13   8   1       10.58      -72.59     80.40 o 
 -12   8   1      361.11      283.82    106.32 o 
 -11   8   1      539.61      549.70    117.07 o 
 -10   8   1       25.30     -100.16     66.77 o 
  -9   8   1      969.50      885.74    126.11 o 
  -8   8   1      800.66      912.79    121.54 o 
  -7   8   1      419.41      334.60     77.10 o 
  -6   8   1        0.15      -22.14     48.14 o 
  -5   8   1       56.43      -25.28     47.46 o 
  -4   8   1      257.60      199.72     51.12 o 
  -3   8   1      919.21      992.61     91.45 o 
  -2   8   1        3.16      -64.01     42.67 o 
  -1   8   1      263.51      274.29     62.24 o 
   0   8   1      194.63      176.61     59.41 o 
   1   8   1     1138.02     1256.02     95.38 o 
   2   8   1        1.19      -60.49     40.33 o 
   3   8   1      585.04      614.76     74.96 o 
   4   8   1      320.84      363.95     52.54 o 
   5   8   1        4.75      -51.77     59.11 o 
   6   8   1       21.99      -90.44     63.32 o 
   7   8   1       89.74       26.65     75.66 o 
   8   8   1      582.65      526.82    106.17 o 
   9   8   1      716.77      747.37    114.40 o 
  10   8   1        1.16      -96.64     66.96 o 
  11   8   1        0.52     -105.73     70.49 o 
  12   8   1      100.57      -12.79     85.80 o 
  13   8   1      275.94      226.60    105.58 o 
  14   8   1      186.19       74.88    110.97 o 
  15   8   1        6.38      -32.47     81.81 o 
  16   8   1       30.83       15.53     87.81 o 
 -15   9   1      909.69      960.69    229.07 o 
 -14   9   1     1274.33     1407.37    293.02 o 
 -13   9   1     1073.74     1115.15    258.71 o 
 -12   9   1      964.12     1065.83    156.22 o 
 -11   9   1      553.75      658.77    131.71 o 
 -10   9   1      393.72      310.02    178.33 o 
  -9   9   1     1104.40      921.75    135.93 o 
  -8   9   1      264.98      165.64     93.99 o 
  -7   9   1     1629.64     1676.45    158.31 o 
  -6   9   1     3599.67     3562.76    228.83 o 
  -5   9   1     1666.96     1572.80    117.02 o 
  -4   9   1      399.59      455.32    104.24 o 
  -3   9   1       10.84      -39.08     40.56 o 
  -2   9   1       11.27       17.30     49.90 o 
  -1   9   1       51.42       18.51     50.18 o 
   0   9   1      230.67      240.06     59.18 o 
   1   9   1       48.62       45.62     45.29 o 
   2   9   1      127.69      107.96     52.74 o 
   3   9   1        0.53        4.81     42.81 o 
   4   9   1       71.05      139.97     76.05 o 
   5   9   1      507.54      420.33     98.67 o 
   6   9   1     3459.35     3342.02    180.29 o 
   7   9   1     3197.09     2812.08    244.81 o 
   8   9   1     1862.50     1819.44    265.28 o 
   9   9   1      383.79      408.49    109.87 o 
  10   9   1      100.05      162.50     92.69 o 
  11   9   1      782.24      737.90    171.21 o 
  12   9   1      764.39      641.82    132.01 o 
  13   9   1     1146.43     1175.54    164.45 o 
  14   9   1     1161.88     1375.43    268.44 o 
  15   9   1      631.93      511.24    131.33 o 
 -13  10   1      171.86       97.91    110.03 o 
 -12  10   1      122.87      -60.37     97.30 o 
 -11  10   1        0.46      -29.24     88.97 o 
 -10  10   1        6.82      -29.46     80.14 o 
  -9  10   1       25.98      -50.96     72.43 o 
  -8  10   1       76.99       43.88     75.23 o 
  -7  10   1      469.67      370.33    100.36 o 
  -6  10   1     2023.60     2191.52    173.62 o 
  -5  10   1     2273.45     2049.60    166.38 o 
  -4  10   1     1491.56     1829.43    165.71 o 
  -3  10   1     2731.15     2529.43    218.08 o 
  -2  10   1     3858.86     3261.95    258.79 o 
  -1  10   1     3553.31     3071.36    131.90 o 
   0  10   1     2775.32     2454.84    176.85 o 
   1  10   1     2682.04     2395.75    116.52 o 
   2  10   1     2420.98     2388.97    115.12 o 
   3  10   1     2484.71     2120.00    221.61 o 
   4  10   1     2669.90     2630.23    430.03 o 
   5  10   1     2093.22     2274.43    174.31 o 
   6  10   1     1436.28     1357.45    252.63 o 
   7  10   1     1296.19     1380.26    150.89 o 
   8  10   1      528.36      699.25    126.28 o 
   9  10   1        7.60      -77.63     78.58 o 
  10  10   1       43.85       26.27     89.03 o 
  11  10   1       83.59     -104.50     81.81 o 
  12  10   1       19.01      -87.56    117.62 o 
  13  10   1        4.35     -168.45    126.36 o 
 -10  11   1     1786.56     1841.81    192.70 o 
  -9  11   1     1659.02     2311.41    209.82 o 
  -8  11   1      968.31     1107.81    170.68 o 
  -7  11   1      745.77      851.04    139.36 o 
  -6  11   1      626.69      751.36    130.42 o 
  -5  11   1      375.77      343.32     99.28 o 
  -4  11   1      345.96      461.12    109.54 o 
  -3  11   1      503.92      612.81    201.58 o 
  -2  11   1      364.33      475.39    179.49 o 
  -1  11   1      144.94       84.28     95.68 o 
   0  11   1        5.88      -23.47     68.83 o 
   1  11   1       88.10       21.72     96.63 o 
   2  11   1       51.42        3.38    110.97 o 
   3  11   1      162.73      225.91    155.12 o 
   4  11   1      345.46      391.85    179.38 o 
   5  11   1      374.47      343.83    106.00 o 
   6  11   1      230.45      230.06     93.02 o 
   7  11   1      394.50      262.54    105.14 o 
   8  11   1      860.28     1025.22    148.88 o 
   9  11   1     1379.67     1653.68    180.39 o 
  10  11   1     1357.76     1352.17    173.36 o 
  -6  12   1       41.45      -13.95     81.98 o 
  -5  12   1        1.36      -83.43     76.91 o 
  -4  12   1       12.17       51.67     83.11 o 
  -3  12   1        2.95      -20.18     76.88 o 
  -2  12   1       25.51       97.16     90.83 o 
  -1  12   1      188.95      140.40    111.71 o 
   1  12   1      161.22       74.37    123.74 o 
   2  12   1        9.32       43.03    126.48 o 
   3  12   1       36.37       32.34    205.64 o 
   4  12   1       12.69      -45.80     77.24 o 
   5  12   1      143.11      124.89    178.01 o 
   6  12   1       37.50      -13.09     77.13 o 
 -21   0   2     1703.53     2294.03    253.36 o 
 -20   0   2     3677.35     3900.35    304.51 o 
 -19   0   2     2674.68     2986.71    270.23 o 
 -18   0   2     1471.10     1800.29    238.27 o 
 -17   0   2     1482.57     1690.70    229.10 o 
 -16   0   2     2666.02     2868.78    259.37 o 
 -15   0   2      510.47      487.43     94.23 o 
 -14   0   2       22.79       63.43     63.82 o 
 -13   0   2     5288.87     5285.49    143.34 o 
 -12   0   2     5936.37     6019.45    148.13 o 
 -11   0   2     7669.90     7938.58    134.19 o 
 -10   0   2        6.08      -31.97     21.31 o 
  -9   0   2     1560.66     1635.54    168.34 o 
  -8   0   2     6048.28     5908.38    151.85 o 
  -7   0   2    21483.35    21493.83    349.73 o 
  -6   0   2     2207.35     2047.32     80.56 o 
  -5   0   2     2876.54     3422.98    100.91 o 
  -4   0   2    25578.72    27458.92    395.69 o 
  -3   0   2    32661.63    34442.34    469.99 o 
  -2   0   2       73.65      156.85     34.50 o 
  -1   0   2    64245.29    66081.20   1065.80 o 
   0   0   2   105908.04   104564.62   1082.18 o 
   1   0   2    39774.22    41801.91    554.30 o 
   2   0   2    86919.63    83396.83   1492.88 o 
   3   0   2    10450.63    10920.64    251.29 o 
   4   0   2     2040.73     1990.41     65.75 o 
   5   0   2     3852.60     3713.81     84.41 o 
   6   0   2     4543.27     4297.86     97.32 o 
   7   0   2    17357.84    17501.75    247.06 o 
   8   0   2     6849.76     6622.81    137.01 o 
   9   0   2      301.14      485.04     54.46 o 
  10   0   2     2702.19     2767.88     98.46 o 
  11   0   2     1771.61     1726.70     85.53 o 
  12   0   2      218.20      193.69     54.46 o 
  13   0   2     4179.52     4061.06    133.42 o 
  14   0   2     1081.73     1237.21     99.17 o 
  15   0   2      735.85      875.77    129.54 o 
  16   0   2      132.71      186.10    117.56 o 
  17   0   2       14.36       -2.36     67.59 o 
  18   0   2      778.15     1030.18    131.28 o 
  19   0   2     1379.54     1881.63    268.28 o 
 -21   1   2       10.63       68.47     98.58 o 
 -20   1   2        0.50       21.98     83.75 o 
 -19   1   2       26.95       40.24     85.31 o 
 -18   1   2      528.56      480.29    111.99 o 
 -17   1   2     1632.43     1991.28    280.10 o 
 -16   1   2      455.23      461.59    106.91 o 
 -15   1   2     1388.20     1503.16    108.71 o 
 -14   1   2      530.31      503.70     66.93 o 
 -13   1   2      915.58      937.99     70.25 o 
 -12   1   2     4761.13     4621.00    161.72 o 
 -11   1   2     9597.11     9406.33    124.38 o 
 -10   1   2    12546.17    12776.09    144.77 o 
  -9   1   2    13050.11    13612.29    174.80 o 
  -8   1   2     2511.42     2329.35     55.15 o 
  -7   1   2     5833.08     5882.00     88.87 o 
  -6   1   2    11559.32    11992.96    403.51 o 
  -5   1   2      842.11      948.03     37.44 o 
  -4   1   2     3539.61     3913.62     70.79 o 
  -3   1   2    31542.10    32910.71    319.67 o 
  -2   1   2    32493.64    35192.27    334.57 o 
  -1   1   2      971.37      951.23     27.06 o 
   0   1   2     1386.70     1372.08     39.40 o 
   1   1   2     6120.19     6570.78    176.80 o 
   2   1   2     7128.03     7452.84    150.48 o 
   3   1   2     1278.95     1367.04     43.27 o 
   4   1   2     5929.89     6043.46     76.45 o 
   5   1   2     1062.65      994.41     35.52 o 
   6   1   2     2634.92     2645.22     54.98 o 
   7   1   2     1900.70     1897.19     50.23 o 
   8   1   2     5403.90     5453.54     88.06 o 
   9   1   2     3645.53     3787.59     76.40 o 
  10   1   2    11879.19    12082.34    151.02 o 
  11   1   2     9174.63     9036.39    131.54 o 
  12   1   2     4665.61     4617.95    131.86 o 
  13   1   2     4290.59     4297.14     96.37 o 
  14   1   2     1792.86     1826.11     81.77 o 
  15   1   2      594.09      620.41     65.65 o 
  16   1   2      342.56      410.34     66.52 o 
  17   1   2      588.01      746.63     96.00 o 
  18   1   2     1013.79     1047.72     92.43 o 
  19   1   2      701.48      661.50    185.23 o 
  20   1   2      190.68      240.10    141.56 o 
 -21   2   2        0.03      203.67     95.29 o 
 -20   2   2        1.09      135.39     93.91 o 
 -19   2   2        6.76       76.74    205.81 o 
 -18   2   2       62.76       65.74     66.00 o 
 -17   2   2       28.88       90.05     81.67 o 
 -16   2   2       24.96       -0.62     54.30 o 
 -15   2   2      443.66      403.07     69.97 o 
 -14   2   2      416.01      457.99     84.49 o 
 -13   2   2       26.51      -45.71     52.10 o 
 -12   2   2      157.34      118.89     37.51 o 
 -11   2   2       29.27        3.73     27.76 o 
 -10   2   2        4.13       -6.54     19.02 o 
  -9   2   2      175.95      148.40     24.15 o 
  -8   2   2       50.98       47.32     25.55 o 
  -7   2   2     1878.83     1926.69     40.85 o 
  -6   2   2      679.83      761.97     34.71 o 
  -5   2   2      557.13      567.47     50.93 o 
  -4   2   2      611.77      619.91     44.82 o 
  -3   2   2     1507.47     1507.72     45.90 o 
  -2   2   2     1885.52     1945.59     62.43 o 
  -1   2   2     2598.07     2577.36     62.15 o 
   0   2   2    16599.77    17910.49    238.96 o 
   1   2   2     2064.21     2196.96    106.81 o 
   2   2   2      176.74      196.25     31.69 o 
   3   2   2     2314.79     2425.79     55.41 o 
   4   2   2     3519.05     3724.73     94.73 o 
   5   2   2     1543.34     1578.87     42.47 o 
   6   2   2     1514.81     1532.83     43.12 o 
   7   2   2       70.92       50.00     21.39 o 
   8   2   2     1319.75     1305.77     46.85 o 
   9   2   2      617.74      599.39     41.20 o 
  10   2   2      809.35      808.32     48.26 o 
  11   2   2      799.12      793.30     51.35 o 
  12   2   2        9.20       -3.57     34.68 o 
  13   2   2       52.92       -6.60     41.16 o 
  14   2   2        5.13       -6.34     42.30 o 
  15   2   2       15.61      -63.90     42.87 o 
  16   2   2      439.93      309.13     57.71 o 
  17   2   2       28.04       -3.81     49.32 o 
  18   2   2       79.80       54.29    127.22 o 
  19   2   2       18.93      -30.24     76.70 o 
  20   2   2       39.35       39.27    197.41 o 
  21   2   2        0.00      -97.37    113.40 o 
 -21   3   2       31.71      178.36    101.34 o 
 -20   3   2       39.91       81.30    123.37 o 
 -19   3   2       12.72       54.14     68.89 o 
 -18   3   2      296.56      212.03     85.13 o 
 -17   3   2      862.86      831.40    102.62 o 
 -16   3   2      963.07      927.45     90.56 o 
 -15   3   2     1282.37     1305.47    120.47 o 
 -14   3   2      183.24      155.60     69.88 o 
 -13   3   2      354.84      373.41     77.36 o 
 -12   3   2     1600.88     1474.37     95.98 o 
 -11   3   2     5819.50     5759.26    135.13 o 
 -10   3   2     6831.38     6849.52    143.88 o 
  -9   3   2    11209.03    11334.74    211.23 o 
  -8   3   2     5862.88     5999.56    146.24 o 
  -7   3   2    11056.61    11636.56    206.55 o 
  -6   3   2     3327.78     3361.99     68.44 o 
  -5   3   2     5562.03     5629.17     94.81 o 
  -4   3   2     4782.88     4745.21    102.38 o 
  -3   3   2     6944.91     7031.41    109.42 o 
  -2   3   2     3285.86     3157.28     85.52 o 
  -1   3   2     3249.37     3284.99    102.13 o 
   0   3   2     2671.14     2975.37     98.04 o 
   1   3   2     1288.86     1294.75     67.56 o 
   2   3   2     1233.60     1130.82     65.13 o 
   3   3   2     4549.50     4852.28     98.66 o 
   4   3   2     1703.87     1590.37     51.73 o 
   5   3   2       91.40       60.93     22.24 o 
   6   3   2     1759.96     1715.70     58.89 o 
   7   3   2     4641.15     4706.84     86.66 o 
   8   3   2     6509.84     6345.75     97.80 o 
   9   3   2     4397.23     4301.74     82.55 o 
  10   3   2     4330.77     4327.86     85.65 o 
  11   3   2     3021.07     2910.72     88.15 o 
  12   3   2     3224.14     3256.62     98.78 o 
  13   3   2     2794.17     2604.87     94.30 o 
  14   3   2     1942.36     1927.48     88.08 o 
  15   3   2      170.02      143.27     50.26 o 
  16   3   2      350.00      444.53     72.47 o 
  17   3   2     1930.09     2192.30    129.09 o 
  18   3   2     1806.58     1994.94    315.85 o 
  19   3   2      595.42      799.30    274.90 o 
  20   3   2       49.37      118.96    111.03 o 
 -20   4   2     1447.43     1767.36    215.90 o 
 -19   4   2     2266.35     2545.42    155.14 o 
 -18   4   2     2206.35     2572.95    158.43 o 
 -17   4   2     2901.93     2797.51    128.84 o 
 -16   4   2     1907.62     2029.26    133.38 o 
 -15   4   2     1266.21     1213.12    113.04 o 
 -14   4   2     1023.75      929.32    103.41 o 
 -13   4   2     1575.43     1556.90    120.29 o 
 -12   4   2     1839.58     1760.06     96.10 o 
 -11   4   2     1141.48     1256.15     84.54 o 
 -10   4   2      356.48      298.88     50.63 o 
  -9   4   2     2099.19     2165.85     91.00 o 
  -8   4   2     1752.80     1801.62    107.89 o 
  -7   4   2     1661.11     1603.18     51.64 o 
  -6   4   2    11483.87    11873.26    248.42 o 
  -5   4   2     8092.00     8167.04    223.60 o 
  -4   4   2     8695.72     8856.88    137.24 o 
  -3   4   2    10573.19    11138.75    233.90 o 
  -2   4   2    15998.95    16701.07    243.37 o 
  -1   4   2    20648.84    21724.12    359.62 o 
   0   4   2    10485.40    10787.75    223.35 o 
   1   4   2    16403.39    16896.07    302.48 o 
   2   4   2     7287.80     6786.97    258.74 o 
   3   4   2     9803.37     9618.32    208.63 o 
   4   4   2    12005.79    12314.19    213.88 o 
   5   4   2     7733.41     7673.54    143.98 o 
   6   4   2     5432.32     5342.92    117.53 o 
   7   4   2    13538.96    14005.15    223.13 o 
   8   4   2     8939.46     8890.61    149.75 o 
   9   4   2     3440.89     3186.88     79.50 o 
  10   4   2      545.92      428.06     56.59 o 
  11   4   2       98.56       16.92     40.77 o 
  12   4   2       60.05       39.93     42.95 o 
  13   4   2      151.16       97.30     54.13 o 
  14   4   2     1685.92     1746.44    120.21 o 
  15   4   2      383.98      396.90     91.22 o 
  16   4   2      546.76      461.87     86.76 o 
  17   4   2     1101.57     1187.53    117.87 o 
  18   4   2     1550.81     1814.83    143.27 o 
  19   4   2     1618.32     1878.82    387.26 o 
  20   4   2     2242.45     2389.77    404.98 o 
 -19   5   2       90.11       79.37    116.40 o 
 -18   5   2       57.73       71.85     60.89 o 
 -17   5   2      205.93       72.76     77.54 o 
 -16   5   2      150.83      147.10     75.42 o 
 -15   5   2      315.99      167.25     83.11 o 
 -14   5   2     3258.24     3244.86    148.94 o 
 -13   5   2     3763.37     3804.84    157.19 o 
 -12   5   2     2397.46     2360.23    102.99 o 
 -11   5   2     2811.23     2779.63    105.31 o 
 -10   5   2     3313.82     3399.94    111.55 o 
  -9   5   2     3538.84     3413.72    108.79 o 
  -8   5   2     8500.21     8367.39    164.86 o 
  -7   5   2     9466.11     9047.80    195.82 o 
  -6   5   2     3909.29     3770.32     91.23 o 
  -5   5   2     5119.55     4968.92    145.90 o 
  -4   5   2     5206.28     5211.20    125.41 o 
  -3   5   2      582.27      614.86     57.40 o 
  -2   5   2        3.33      -11.71     35.38 o 
  -1   5   2      319.56      264.23     53.73 o 
   0   5   2        0.76      -46.35     30.90 o 
   1   5   2      675.58      700.09     74.65 o 
   2   5   2      168.88      142.95     48.39 o 
   3   5   2       24.41       76.97     40.38 o 
   4   5   2     1163.98     1057.79     61.95 o 
   5   5   2     1349.54     1346.46     65.76 o 
   6   5   2     2361.02     2352.50     83.33 o 
   7   5   2     3100.37     3051.59    140.29 o 
   8   5   2     1533.10     1429.20     72.71 o 
   9   5   2     2093.44     1927.89    104.86 o 
  10   5   2     5162.97     5480.10    238.69 o 
  11   5   2     2604.09     2477.61    121.27 o 
  12   5   2     3922.89     3856.54    130.07 o 
  13   5   2     1288.36     1438.13     97.67 o 
  14   5   2      396.65      424.87     71.56 o 
  15   5   2     3404.15     3433.65    156.65 o 
  16   5   2     3690.19     3589.82    162.20 o 
  17   5   2      542.67      464.13     93.93 o 
  18   5   2      313.76      308.27    104.21 o 
  19   5   2       17.66      -75.09     67.16 o 
 -19   6   2       11.48       67.98     71.79 o 
 -18   6   2       12.59      -25.00    112.87 o 
 -17   6   2       56.25       22.89     84.03 o 
 -16   6   2      337.46      247.98     87.77 o 
 -15   6   2      218.43      205.97     80.49 o 
 -14   6   2        0.04       38.49     64.11 o 
 -13   6   2       16.76      -79.90     53.26 o 
 -12   6   2      776.28      899.16     86.96 o 
 -11   6   2      759.81      743.78     79.86 o 
 -10   6   2      113.62       21.42     44.30 o 
  -9   6   2      122.12       65.97     41.76 o 
  -8   6   2      976.36     1080.51    111.18 o 
  -7   6   2      822.10      844.06     95.44 o 
  -6   6   2       90.92       32.28     82.17 o 
  -5   6   2      382.05      373.22     59.07 o 
  -4   6   2      144.42      146.01     44.90 o 
  -3   6   2      532.03      476.24     65.18 o 
  -2   6   2      289.39      243.23     61.27 o 
  -1   6   2      211.64      127.48     52.90 o 
   0   6   2     1605.11     1708.34    103.48 o 
   1   6   2      164.86      123.02     51.11 o 
   2   6   2      716.78      813.86     88.08 o 
   3   6   2     1267.83     1165.28    137.91 o 
   4   6   2     1902.10     1890.60     84.69 o 
   5   6   2      572.51      551.65     60.40 o 
   6   6   2      194.08      134.74     43.35 o 
   7   6   2       14.88       -6.18     34.82 o 
   8   6   2     1268.68     1378.92    112.44 o 
   9   6   2       82.54       56.72     67.80 o 
  10   6   2      169.09      118.92     64.36 o 
  11   6   2     1295.35     1260.82    111.59 o 
  12   6   2       96.77       34.03     60.97 o 
  13   6   2      578.06      497.64     88.70 o 
  14   6   2       95.92      -23.27     73.05 o 
  15   6   2       41.68      -58.73     77.20 o 
  16   6   2       86.09       53.53     86.79 o 
  17   6   2       41.03        8.69     64.19 o 
  18   6   2       22.32       27.50     96.61 o 
 -18   7   2      346.22      206.87     99.43 o 
 -17   7   2      264.82      283.73    117.89 o 
 -16   7   2      386.09      281.06     94.46 o 
 -15   7   2      264.06      248.02     84.31 o 
 -14   7   2      409.50      317.20     87.32 o 
 -13   7   2      307.30      249.45     77.59 o 
 -12   7   2     1130.74     1059.10    109.65 o 
 -11   7   2     3670.14     3736.08    133.47 o 
 -10   7   2     5143.36     5185.73    208.43 o 
  -9   7   2     4828.25     4764.04    164.43 o 
  -8   7   2     3103.99     3207.13    133.58 o 
  -7   7   2      946.75     1004.10    118.50 o 
  -6   7   2      276.67      230.52     60.80 o 
  -5   7   2       65.32       19.65     37.45 o 
  -4   7   2      491.60      642.47     86.93 o 
  -3   7   2     2301.08     2420.91    107.82 o 
  -2   7   2     2167.76     2114.54    121.37 o 
  -1   7   2     1547.78     1445.70    106.58 o 
   0   7   2     1153.33     1195.16    112.56 o 
   1   7   2      603.34      619.97     90.45 o 
   2   7   2      788.41      931.48    122.69 o 
   3   7   2      620.72      640.14     90.61 o 
   4   7   2      979.64      908.46    178.42 o 
   5   7   2      656.30      661.59     70.26 o 
   6   7   2       35.16       12.40     40.31 o 
   7   7   2       49.29       29.30     62.51 o 
   8   7   2      503.15      526.49     97.53 o 
   9   7   2     3840.94     3840.40    178.82 o 
  10   7   2     4619.08     4459.07    196.54 o 
  11   7   2     3128.69     3006.15    141.98 o 
  12   7   2     2784.15     2909.33    227.54 o 
  13   7   2     1714.13     1740.26    260.48 o 
  14   7   2      345.33      278.41    101.74 o 
  15   7   2       90.41       61.23     92.85 o 
  16   7   2      486.27      406.74    117.40 o 
  17   7   2      498.02      227.25    106.12 o 
 -16   8   2      266.01      208.77     92.64 o 
 -15   8   2      762.00      845.00    115.97 o 
 -14   8   2     1613.02     1451.40    175.39 o 
 -13   8   2      724.97      835.09    139.42 o 
 -12   8   2      256.27      206.66    188.93 o 
 -11   8   2      391.66      328.61     79.89 o 
 -10   8   2       14.52        2.30     57.62 o 
  -9   8   2       38.93        7.04     53.32 o 
  -8   8   2      533.96      571.47     85.39 o 
  -7   8   2     1225.20     1239.46    133.71 o 
  -6   8   2     1510.21     1448.68    171.23 o 
  -5   8   2     2341.34     2190.62    113.05 o 
  -4   8   2     1409.49     1495.92    105.52 o 
  -3   8   2     1568.96     1634.43     83.66 o 
  -2   8   2     6981.93     7059.43    213.24 o 
  -1   8   2     8943.40     8660.03    361.37 o 
   0   8   2     7126.42     6592.80    395.80 o 
   1   8   2     7843.87     7682.36    247.18 o 
   2   8   2    11420.79    10557.13    360.15 o 
   3   8   2     7087.06     7016.89    237.02 o 
   4   8   2     3032.99     3045.50    125.00 o 
   5   8   2     2402.50     2381.16    113.24 o 
   6   8   2     1195.82     1273.83    257.80 o 
   7   8   2     1541.39     1571.03    142.30 o 
   8   8   2     1713.27     1663.67    358.62 o 
   9   8   2     2248.35     2018.70    258.42 o 
  10   8   2       59.38      -51.90     72.57 o 
  11   8   2       14.23     -124.01     97.73 o 
  12   8   2      107.49       34.98    105.49 o 
  13   8   2      109.53       84.76     86.76 o 
  14   8   2      117.87       92.03     85.08 o 
  15   8   2      229.06      225.25    102.70 o 
  16   8   2      236.76      106.33    104.90 o 
 -15   9   2      508.00      295.91    129.18 o 
 -14   9   2      327.58      198.04    118.20 o 
 -13   9   2      755.86      998.53    157.41 o 
 -12   9   2     2208.53     2310.65    192.48 o 
 -11   9   2     1211.20     1427.24    163.00 o 
 -10   9   2      115.16      -13.60     89.03 o 
  -9   9   2     1757.85     1916.67    142.11 o 
  -8   9   2     2695.15     2534.72    132.37 o 
  -7   9   2     1308.63     1351.82    126.71 o 
  -6   9   2     1471.83     1539.83    127.82 o 
  -5   9   2     3271.23     3233.57    140.11 o 
  -4   9   2     1694.59     1784.45    121.47 o 
  -3   9   2      357.83      319.73     78.89 o 
  -2   9   2      106.73       54.66     50.22 o 
  -1   9   2     1077.76     1103.44    100.78 o 
   0   9   2      519.03      546.99     76.19 o 
   1   9   2      166.33      110.74     51.81 o 
   2   9   2       36.47      -11.02     41.76 o 
   3   9   2       52.46       -3.99     42.65 o 
   4   9   2      834.99      847.52     86.40 o 
   5   9   2     2424.38     2479.71    157.35 o 
   6   9   2      936.63     1043.07    152.06 o 
   7   9   2     1369.99     1582.77    140.14 o 
   8   9   2     1735.17     1613.22    143.25 o 
   9   9   2     1102.16     1046.45    267.93 o 
  10   9   2     1549.73     1657.42    164.40 o 
  11   9   2     1114.49     1144.22    253.67 o 
  12   9   2     1032.63     1227.63    160.99 o 
  13   9   2      724.13      872.35    187.77 o 
  14   9   2      782.72      781.83    158.75 o 
 -13  10   2        8.08     -131.63     87.75 o 
 -12  10   2       33.59     -112.44     74.96 o 
 -11  10   2       23.64      -10.32     92.45 o 
 -10  10   2       61.41       58.44     81.56 o 
  -9  10   2       52.05      -66.76     69.04 o 
  -8  10   2       38.65        0.46     62.98 o 
  -7  10   2      172.58      114.59     69.84 o 
  -6  10   2        1.43       15.81     55.51 o 
  -5  10   2       17.85      -34.32     44.95 o 
  -4  10   2      927.24     1134.39    112.30 o 
  -3  10   2      698.99      864.15    220.34 o 
  -2  10   2        5.43       -9.74     48.89 o 
  -1  10   2       13.43      -37.83     48.87 o 
   0  10   2       75.99       35.81     52.60 o 
   1  10   2        8.18      -59.83     46.81 o 
   2  10   2      129.22       74.21     56.24 o 
   3  10   2       21.65      -70.47    111.61 o 
   4  10   2       26.23       58.51    109.49 o 
   5  10   2      306.00      354.76     96.87 o 
   6  10   2      123.70       40.16    113.19 o 
   7  10   2       64.32      -86.83     70.93 o 
   8  10   2       93.37      -42.52     75.80 o 
   9  10   2       25.12      -97.16    105.91 o 
  10  10   2        1.95     -202.68    135.12 o 
  11  10   2       95.49     -111.91    140.71 o 
  12  10   2      159.12     -103.38    146.10 o 
 -10  11   2      722.80      720.59    167.20 o 
  -9  11   2      779.34      856.34    188.50 o 
  -8  11   2      808.71     1002.82    150.13 o 
  -7  11   2      362.90      439.18    113.96 o 
  -6  11   2      721.09      938.75    139.08 o 
  -5  11   2      727.64      654.72    143.35 o 
  -4  11   2      325.53      353.98     80.53 o 
  -3  11   2      498.72      569.98    185.76 o 
  -2  11   2      463.34      441.35     84.29 o 
  -1  11   2      168.68      206.60     80.64 o 
   0  11   2       57.29       10.55     52.53 o 
   1  11   2        0.38      -76.84     64.75 o 
   2  11   2       98.49       39.55    120.36 o 
   3  11   2      383.79      448.93    147.47 o 
   4  11   2      481.67      525.44    226.85 o 
   5  11   2      147.70      311.21    102.75 o 
   6  11   2      157.26       13.71     96.31 o 
   7  11   2      343.75      330.65    102.70 o 
   8  11   2      516.16      409.50    177.42 o 
   9  11   2      676.37      728.49    231.86 o 
  10  11   2      682.67      614.99    241.35 o 
  -6  12   2      346.39      279.94    110.44 o 
  -5  12   2      678.12      782.65    145.87 o 
  -4  12   2     1352.27     1687.62    179.53 o 
  -3  12   2     1563.99     1920.81    493.48 o 
  -2  12   2     1277.15     1717.14    227.52 o 
  -1  12   2     1244.85     1517.31    508.41 o 
   0  12   2     1317.69     1032.39    194.63 o 
   1  12   2     1311.76     1456.12    257.58 o 
   2  12   2     1379.35     1500.42    262.53 o 
   3  12   2     1449.89     1947.64    256.79 o 
   4  12   2     1133.17     1686.41    246.40 o 
   5  12   2     1188.46     1662.11    260.11 o 
   6  12   2     1130.47     1733.49    329.56 o 
 -21   1   3        1.50       10.21     91.78 o 
 -20   1   3       40.87      120.05    101.07 o 
 -19   1   3       51.68      -23.38     91.32 o 
 -18   1   3        2.91      -31.74     81.91 o 
 -17   1   3        8.63       63.46     83.93 o 
 -16   1   3       70.88       62.78    110.44 o 
 -15   1   3       75.66       60.86     58.38 o 
 -14   1   3     8038.33     8234.53    225.46 o 
 -13   1   3     6580.92     6906.25    152.59 o 
 -12   1   3     6808.25     6755.63    147.80 o 
 -11   1   3     6688.71     6927.45    184.82 o 
 -10   1   3     3434.42     3231.45     77.92 o 
  -9   1   3      545.30      586.83     45.83 o 
  -8   1   3     9369.78     9464.56    180.21 o 
  -7   1   3    21611.00    22118.99    257.37 o 
  -6   1   3    11642.13    11652.69    207.46 o 
  -5   1   3      647.78      502.05     35.21 o 
  -4   1   3     2023.82     1748.88     56.92 o 
  -3   1   3      125.14      164.09     25.96 o 
  -2   1   3      700.23      792.37     61.47 o 
  -1   1   3        1.48       -4.04     18.35 o 
   0   1   3     3044.76     3151.12     61.61 o 
   1   1   3      387.48      413.07     46.30 o 
   2   1   3     1775.74     1756.85     55.76 o 
   3   1   3     3649.63     3726.67     79.23 o 
   4   1   3     1333.08     1438.87     40.43 o 
   5   1   3     1890.89     1750.71     42.99 o 
   6   1   3     7567.18     7705.61     98.84 o 
   7   1   3     3871.35     3674.77     69.34 o 
   8   1   3     1795.71     1651.49     51.82 o 
   9   1   3     9424.62     9695.50    129.47 o 
  10   1   3     2641.00     2561.84     68.86 o 
  11   1   3     2961.02     2717.23     74.03 o 
  12   1   3     2685.77     2543.41     75.62 o 
  13   1   3     3831.44     3924.33     93.66 o 
  14   1   3     3982.56     4042.19    133.15 o 
  15   1   3     4490.95     4541.99    120.43 o 
  16   1   3     2868.32     2687.81    159.42 o 
  17   1   3      391.31      468.48    116.56 o 
  18   1   3      364.75      206.50     96.37 o 
  19   1   3       20.84      -50.14     85.96 o 
  20   1   3        2.11     -113.81    123.94 o 
 -21   2   3     1134.25     1423.53    173.49 o 
 -20   2   3     1195.18     1736.94    186.26 o 
 -19   2   3     1127.14     1467.50    174.42 o 
 -18   2   3     1438.61     1766.46    181.58 o 
 -17   2   3     2510.17     2534.79    182.05 o 
 -16   2   3     3779.56     3855.12    158.97 o 
 -15   2   3     8186.10     8386.47    229.22 o 
 -14   2   3     5026.55     5127.66    142.68 o 
 -13   2   3      798.40      734.17     73.16 o 
 -12   2   3       13.47        9.07     52.44 o 
 -11   2   3      154.66      125.81     52.79 o 
 -10   2   3      887.42      787.38     51.98 o 
  -9   2   3      725.36      664.65     69.78 o 
  -8   2   3     1246.39     1263.23     38.51 o 
  -7   2   3       24.70       20.84     20.13 o 
  -6   2   3      891.51      824.58     41.55 o 
  -5   2   3    16456.51    17005.13    203.76 o 
  -4   2   3    21390.14    22156.52    245.72 o 
  -3   2   3    20843.60    21353.79    204.51 o 
  -2   2   3    15942.93    16089.13    162.99 o 
  -1   2   3     6029.97     6037.76     92.83 o 
   0   2   3    25772.64    27263.22    249.52 o 
   1   2   3     4326.32     4067.09     92.48 o 
   2   2   3    10497.04    10551.11    168.42 o 
   3   2   3    24870.42    25149.18    266.87 o 
   4   2   3    27441.38    27891.68    294.36 o 
   5   2   3    19900.92    19255.10    286.45 o 
   6   2   3    18984.52    19273.68    209.44 o 
   7   2   3     5799.68     5797.43     90.86 o 
   8   2   3     4622.56     4347.92     82.18 o 
   9   2   3     1261.72     1248.66     51.40 o 
  10   2   3      533.61      607.86     46.04 o 
  11   2   3      626.19      670.71     50.86 o 
  12   2   3      410.26      415.10     47.05 o 
  13   2   3      169.31       88.53     45.34 o 
  14   2   3        1.02      -38.41     40.21 o 
  15   2   3      593.98      572.18     74.97 o 
  16   2   3     2694.36     2641.99    113.27 o 
  17   2   3     3060.57     3191.82    147.55 o 
  18   2   3     1791.66     1845.63    218.78 o 
  19   2   3     1074.01      879.76    206.97 o 
  20   2   3      532.09      402.64    168.04 o 
 -20   3   3        3.31      -86.61    129.90 o 
 -19   3   3       14.21      -30.82    125.95 o 
 -18   3   3       70.10       57.81     63.82 o 
 -17   3   3      262.61      225.36    158.55 o 
 -16   3   3     1085.42     1139.98    133.86 o 
 -15   3   3     1267.01     1385.46    103.43 o 
 -14   3   3      951.76     1005.99     87.25 o 
 -13   3   3     2635.38     2899.20    166.59 o 
 -12   3   3     2806.76     2783.96    152.78 o 
 -11   3   3     1633.94     1626.05    155.13 o 
 -10   3   3     2128.78     2118.10    100.51 o 
  -9   3   3     3361.20     3395.30    119.09 o 
  -8   3   3     3953.27     4032.91     84.48 o 
  -7   3   3     3378.51     3300.39     76.01 o 
  -6   3   3    12268.94    12681.91    172.01 o 
  -5   3   3    16424.06    17375.32    220.63 o 
  -4   3   3     6738.94     6769.11     89.88 o 
  -3   3   3     5837.65     6185.67     87.22 o 
  -2   3   3     1264.60     1286.00     40.70 o 
  -1   3   3     4455.59     4725.80     89.71 o 
   0   3   3        9.20      -11.16     19.85 o 
   1   3   3      510.35      531.13     52.99 o 
   2   3   3        0.05      -26.51     21.17 o 
   3   3   3     1309.74     1410.16     50.73 o 
   4   3   3       30.63       -7.43     18.94 o 
   5   3   3     3737.44     3752.18     82.97 o 
   6   3   3     4880.60     5140.48    118.29 o 
   7   3   3     5527.34     5536.54    110.38 o 
   8   3   3     6584.37     6727.59    115.77 o 
   9   3   3     3717.31     3565.27     78.93 o 
  10   3   3     2300.02     2292.41     68.03 o 
  11   3   3     2661.51     2548.18     74.65 o 
  12   3   3     2680.44     2970.60     97.59 o 
  13   3   3     3697.92     3645.01    110.47 o 
  14   3   3     2726.06     2587.88    109.75 o 
  15   3   3      850.01      810.54     82.65 o 
  16   3   3     1635.38     1661.22    112.02 o 
  17   3   3     1213.59     1362.21    204.22 o 
  18   3   3      160.69      240.18    167.56 o 
  19   3   3      118.06     -111.38    112.23 o 
  20   3   3      107.59      -36.28    112.24 o 
 -20   4   3        7.88      -58.71    246.56 o 
 -19   4   3       37.85       70.14     73.53 o 
 -18   4   3       69.60        0.73    141.29 o 
 -17   4   3       11.29      -16.52     67.01 o 
 -16   4   3        4.85      -44.02     61.81 o 
 -15   4   3      139.81       90.72     60.95 o 
 -14   4   3      488.84      318.24     67.02 o 
 -13   4   3       89.05       38.93     48.86 o 
 -12   4   3     1076.77     1166.57     88.62 o 
 -11   4   3     1280.29     1244.26    143.84 o 
 -10   4   3       26.95       16.34     45.72 o 
  -9   4   3      813.96      843.78     77.81 o 
  -8   4   3       32.62       33.30     36.84 o 
  -7   4   3        1.32      -17.71     22.41 o 
  -6   4   3       67.37       24.44     32.57 o 
  -5   4   3      638.83      630.32     29.02 o 
  -4   4   3        0.54       -5.62     16.96 o 
  -3   4   3       66.47       34.59     19.41 o 
  -2   4   3       78.35       18.97     22.74 o 
  -1   4   3     1647.52     1821.09     69.99 o 
   0   4   3      997.24      996.27     56.61 o 
   1   4   3     4098.63     4536.10    113.86 o 
   2   4   3     2062.58     2128.65     80.05 o 
   3   4   3     1074.85     1197.08     85.77 o 
   4   4   3       23.79       36.21     23.93 o 
   5   4   3      997.67     1036.46     51.57 o 
   6   4   3        3.71      -15.37     23.63 o 
   7   4   3      159.32      209.75     37.34 o 
   8   4   3      554.72      539.43     57.11 o 
   9   4   3       28.64       10.63     31.28 o 
  10   4   3       74.11       29.89     35.39 o 
  11   4   3        9.99       64.51     68.65 o 
  12   4   3      227.76      234.18     55.12 o 
  13   4   3        3.04      -40.49     50.65 o 
  14   4   3       10.83      -38.95     53.05 o 
  15   4   3      158.54      134.12     66.39 o 
  16   4   3       26.89      -36.63     55.53 o 
  17   4   3      184.94      115.43     69.89 o 
  18   4   3      164.58      140.49     91.37 o 
  19   4   3      102.59      150.07    171.26 o 
 -19   5   3       22.59       53.89     70.73 o 
 -18   5   3       74.23       74.13     85.73 o 
 -17   5   3        3.53      -47.69     70.30 o 
 -16   5   3       10.91      -15.66     65.46 o 
 -15   5   3      914.83      731.76    113.31 o 
 -14   5   3     1887.59     2025.98    109.16 o 
 -13   5   3     2613.45     2752.42    117.78 o 
 -12   5   3     1666.41     1868.83    107.65 o 
 -11   5   3     1559.68     1653.06    138.74 o 
 -10   5   3      798.94      901.76    187.03 o 
  -9   5   3      520.25      420.82     67.37 o 
  -8   5   3     4006.83     3827.98    197.67 o 
  -7   5   3     5149.28     4823.32    142.36 o 
  -6   5   3    11457.66    11622.77    179.38 o 
  -5   5   3     9193.98     9275.01    156.99 o 
  -4   5   3     3804.52     3744.45    116.57 o 
  -3   5   3     1607.38     1542.24     75.55 o 
  -2   5   3     1426.15     1440.03     75.23 o 
  -1   5   3      279.71      267.94     57.75 o 
   0   5   3      213.87      138.85     47.14 o 
   1   5   3       95.87       24.34     36.86 o 
   2   5   3        0.98      -35.84     32.72 o 
   3   5   3        0.32      -33.86     31.43 o 
   4   5   3      423.26      506.21     46.81 o 
   5   5   3     2243.40     2124.12     74.43 o 
   6   5   3     3777.84     3621.48     96.94 o 
   7   5   3     5363.32     5342.34    120.38 o 
   8   5   3     3591.95     3560.15    100.73 o 
   9   5   3      337.22      405.71     67.79 o 
  10   5   3     2834.78     2909.72    215.30 o 
  11   5   3     1934.60     1981.91    113.61 o 
  12   5   3      645.62      624.06    117.11 o 
  13   5   3      869.80     1105.54    139.24 o 
  14   5   3     5092.77     5130.65    231.67 o 
  15   5   3     3558.49     3779.41    206.68 o 
  16   5   3      269.62      347.87    131.73 o 
  17   5   3      262.54      230.30     82.49 o 
  18   5   3      179.94      146.83     79.61 o 
  19   5   3        8.13      -29.51    103.36 o 
 -18   6   3     1252.41     1403.73    147.13 o 
 -17   6   3     1871.47     1758.66    169.41 o 
 -16   6   3     2291.41     2405.67    150.28 o 
 -15   6   3     1063.80      960.97    112.50 o 
 -14   6   3      991.94     1090.57     98.88 o 
 -13   6   3     1192.75     1183.81     99.17 o 
 -12   6   3      383.36      310.74     65.82 o 
 -11   6   3       72.27       43.04     48.75 o 
 -10   6   3       20.24      -55.99     39.80 o 
  -9   6   3        0.51      -51.07    120.99 o 
  -8   6   3      120.52       74.87     49.23 o 
  -7   6   3       76.32       49.29     43.95 o 
  -6   6   3     1058.78      974.72    108.51 o 
  -5   6   3      976.85     1077.81     75.46 o 
  -4   6   3     3845.31     3755.63    120.05 o 
  -3   6   3    11307.34    11430.17    221.65 o 
  -2   6   3     9986.43    10205.96    208.35 o 
  -1   6   3     5586.07     5454.79    176.14 o 
   0   6   3     7489.32     7809.73    216.97 o 
   1   6   3    10029.29    10405.94    257.82 o 
   2   6   3    14436.58    15295.65    370.60 o 
   3   6   3    13107.52    13116.57    297.93 o 
   4   6   3    11956.26    11980.71    256.33 o 
   5   6   3    10090.84     9894.09    198.15 o 
   6   6   3     5945.10     5797.45    132.01 o 
   7   6   3     1954.75     1855.90     79.35 o 
   8   6   3     2086.65     2009.68    103.97 o 
   9   6   3      541.45      572.46     99.38 o 
  10   6   3      214.42      123.61     63.19 o 
  11   6   3        0.97      -27.74     66.93 o 
  12   6   3      566.98      538.64    113.66 o 
  13   6   3        5.70      -28.29     72.74 o 
  14   6   3      243.28      234.22    102.94 o 
  15   6   3     1122.01      905.37    144.55 o 
  16   6   3      687.44      771.12    140.61 o 
  17   6   3      848.67      805.34    148.04 o 
  18   6   3      422.39      333.98    120.75 o 
 -17   7   3       43.94     -128.76     91.33 o 
 -16   7   3      555.69      536.51    106.09 o 
 -15   7   3      442.16      371.94    118.55 o 
 -14   7   3      335.27      299.39     74.39 o 
 -13   7   3      544.62      622.00     83.47 o 
 -12   7   3     1657.20     1832.15    120.04 o 
 -11   7   3     3696.51     3415.96    130.39 o 
 -10   7   3     5657.21     5763.23    162.84 o 
  -9   7   3     5577.95     5674.50    157.67 o 
  -8   7   3     2438.35     2513.96    148.99 o 
  -7   7   3     1366.53     1502.63    196.08 o 
  -6   7   3     1654.08     1735.32    134.07 o 
  -5   7   3     2405.11     2288.03    139.50 o 
  -4   7   3     1613.11     1586.68     92.10 o 
  -3   7   3      340.26      292.91     62.24 o 
  -2   7   3     1310.23     1387.45    162.32 o 
  -1   7   3      594.97      652.04     93.92 o 
   0   7   3      441.86      393.13     83.54 o 
   1   7   3      110.57      120.38     63.10 o 
   2   7   3      116.80       45.85     57.72 o 
   3   7   3      195.69      213.36    194.52 o 
   4   7   3      225.37      102.60     46.59 o 
   5   7   3      452.71      452.38    145.64 o 
   6   7   3      741.73      659.05     70.69 o 
   7   7   3      789.94      798.25    106.97 o 
   8   7   3     2679.02     2421.32    119.48 o 
   9   7   3      807.46      791.38     94.31 o 
  10   7   3     1379.90     1545.06    160.45 o 
  11   7   3     4845.44     5093.26    234.88 o 
  12   7   3     2201.74     2184.96    232.79 o 
  13   7   3     1967.92     2326.90    255.05 o 
  14   7   3     1472.36     1610.98    178.35 o 
  15   7   3      448.32      286.15    112.34 o 
  16   7   3      647.23      467.96    127.44 o 
  17   7   3      514.30      233.20    112.67 o 
 -16   8   3       33.05       67.53     98.61 o 
 -15   8   3        0.47      -35.67     97.49 o 
 -14   8   3        6.93      -72.90     95.49 o 
 -13   8   3       17.17      -38.04     52.53 o 
 -12   8   3      332.80      314.52     83.06 o 
 -11   8   3      285.91      189.97     77.96 o 
 -10   8   3       27.41      -44.49     59.51 o 
  -9   8   3      133.83      161.93     63.82 o 
  -8   8   3      637.17      455.57     84.65 o 
  -7   8   3      393.66      362.57     77.06 o 
  -6   8   3      734.23      909.29    179.22 o 
  -5   8   3       36.34       -5.40     67.61 o 
  -4   8   3     2043.48     2074.37    145.00 o 
  -3   8   3       70.41       87.33     56.18 o 
  -2   8   3      424.31      217.04     84.92 o 
  -1   8   3       63.10      -45.73     54.22 o 
   0   8   3        3.79       33.05     63.78 o 
   1   8   3      823.67      970.22    117.99 o 
   2   8   3      231.68      205.16     77.92 o 
   3   8   3        9.88      -60.41     59.24 o 
   4   8   3      206.26      179.76     56.24 o 
   5   8   3      200.13      249.33     60.60 o 
   6   8   3      125.84       70.29    111.97 o 
   7   8   3      117.92       67.99     73.26 o 
   8   8   3      701.12      716.95     89.70 o 
   9   8   3      132.18      106.39     80.75 o 
  10   8   3      178.95      163.52     90.84 o 
  11   8   3       41.26      -53.35     76.42 o 
  12   8   3       55.31       84.90     85.20 o 
  13   8   3      192.96       42.20     95.09 o 
  14   8   3      124.81      -52.16     89.18 o 
  15   8   3        0.45      -91.33     71.53 o 
 -14   9   3      958.54      944.63    222.95 o 
 -13   9   3     1320.62     1504.55    186.42 o 
 -12   9   3      852.40      913.08    120.92 o 
 -11   9   3      395.66      388.20     90.60 o 
 -10   9   3      958.54      988.24    113.80 o 
  -9   9   3     1145.27     1079.60    192.38 o 
  -8   9   3      570.88      634.27     94.85 o 
  -7   9   3      906.76      970.52    120.96 o 
  -6   9   3     1315.16     1534.34    129.42 o 
  -5   9   3     3083.06     2756.50    198.23 o 
  -4   9   3     2281.61     2344.40    147.59 o 
  -3   9   3      225.14      123.41     81.28 o 
  -2   9   3       21.90      -72.35     51.92 o 
  -1   9   3      137.21       12.72     69.22 o 
   0   9   3      138.59       81.97    105.75 o 
   1   9   3      817.92      992.08    131.23 o 
   2   9   3      113.56       71.86     75.79 o 
   3   9   3       12.67      -66.87     61.52 o 
   4   9   3        1.35       26.21     48.88 o 
   5   9   3      258.78      324.24     90.25 o 
   6   9   3     1473.08     1667.84    160.85 o 
   7   9   3     2072.25     2063.25    290.49 o 
   8   9   3     1774.72     1944.90    289.96 o 
   9   9   3     1072.58     1086.73    143.17 o 
  10   9   3      467.83      513.03    123.52 o 
  11   9   3      212.89      221.27     99.92 o 
  12   9   3      482.55      437.83    122.79 o 
  13   9   3      984.98      992.58    155.90 o 
  14   9   3      858.76      934.06    159.66 o 
 -12  10   3      590.64      486.53    140.63 o 
 -11  10   3      288.22      134.11     86.41 o 
 -10  10   3        8.33      -88.21     58.81 o 
  -9  10   3       66.10      -21.60     61.00 o 
  -8  10   3        0.49      -66.88     56.52 o 
  -7  10   3      260.77      278.66     79.76 o 
  -6  10   3      951.13     1095.96    114.64 o 
  -5  10   3      962.55     1222.27    118.69 o 
  -4  10   3     1826.47     2044.81    143.69 o 
  -3  10   3     2908.05     2797.17    254.88 o 
  -2  10   3     2937.24     2892.38    230.68 o 
  -1  10   3     2496.13     2432.17    124.95 o 
   0  10   3     2024.69     1973.15    113.07 o 
   1  10   3     1984.76     2142.25    235.74 o 
   2  10   3     1707.83     2367.02    299.56 o 
   3  10   3     2029.58     2479.67    302.62 o 
   4  10   3     2910.54     3377.72    275.40 o 
   5  10   3     2668.70     2596.50    468.06 o 
   6  10   3     1482.97     1720.76    277.41 o 
   7  10   3     1083.32     1354.23    270.55 o 
   8  10   3      937.91      906.87    218.89 o 
   9  10   3      580.53      668.46    132.59 o 
  10  10   3      266.31      224.45    191.77 o 
  11  10   3      111.03       97.29    100.14 o 
  12  10   3       23.15       -3.86    190.29 o 
  -9  11   3      654.09      700.34    113.75 o 
  -8  11   3     1414.49     1509.10    142.90 o 
  -7  11   3      992.88      839.41    125.10 o 
  -6  11   3      491.33      412.38     91.83 o 
  -5  11   3      407.29      293.93     82.26 o 
  -4  11   3      681.96      676.47    115.72 o 
  -3  11   3      887.50     1001.57    141.86 o 
  -2  11   3      962.64     1145.38    116.54 o 
  -1  11   3      373.02      402.82     81.86 o 
   0  11   3       22.00       -1.04     51.95 o 
   1  11   3        1.55      -43.31     51.72 o 
   2  11   3        6.16     -193.02    128.68 o 
   3  11   3      279.04      247.68    169.83 o 
   4  11   3      230.56      401.45    330.44 o 
   5  11   3      130.68       75.22    162.97 o 
   6  11   3      192.55       48.20    162.13 o 
   7  11   3      385.92      238.19    202.54 o 
   8  11   3      539.14      252.53    199.69 o 
   9  11   3      804.05      999.81    160.36 o 
  -5  12   3        1.08      -41.87     64.16 o 
  -4  12   3       23.78       23.24     64.90 o 
  -3  12   3       14.71       33.41     67.60 o 
  -2  12   3        0.82       59.25     93.59 o 
  -1  12   3       52.09       78.26     64.33 o 
   0  12   3      196.60      272.23    167.67 o 
   2  12   3       71.58     -138.28    147.04 o 
   3  12   3        2.10      -39.98    139.14 o 
   4  12   3       72.32     -133.01    158.01 o 
 -21   0   4     1318.27     1779.51    258.00 o 
 -20   0   4     3104.66     3289.74    301.03 o 
 -19   0   4     2591.75     2637.57    272.24 o 
 -18   0   4     3023.15     3002.42    274.66 o 
 -17   0   4     1974.76     2448.14    290.27 o 
 -16   0   4     1539.74     1990.36    254.83 o 
 -15   0   4       23.02       38.50    121.42 o 
 -14   0   4     1741.04     1869.70    243.55 o 
 -13   0   4     3566.72     3967.33    288.48 o 
 -12   0   4     6991.47     6766.76    204.54 o 
 -11   0   4     4231.57     4069.70    153.83 o 
 -10   0   4      474.96      439.74     69.85 o 
  -9   0   4      886.21      840.26     74.41 o 
  -8   0   4     2454.63     2517.81    112.64 o 
  -7   0   4    27853.83    29035.96    990.54 o 
  -6   0   4      432.35      362.00     55.40 o 
  -5   0   4      931.91     1013.92    105.01 o 
  -4   0   4     2643.45     2604.97     98.15 o 
  -3   0   4     7132.71     7438.18    164.98 o 
  -2   0   4     8438.97     8859.39    188.38 o 
  -1   0   4    10037.31    10323.74    189.77 o 
   0   0   4    13106.99    12923.89    215.87 o 
   1   0   4    33101.36    33994.38    583.24 o 
   2   0   4    42482.52    43927.82    493.10 o 
   3   0   4    37906.50    39004.78    572.79 o 
   4   0   4    22026.59    23063.05    386.06 o 
   5   0   4     5804.14     5683.74    160.28 o 
   6   0   4     2506.85     2394.78     87.78 o 
   7   0   4    17037.67    16663.62    243.14 o 
   8   0   4    10405.48     9782.60    176.97 o 
   9   0   4    11895.40    11242.96    201.18 o 
  10   0   4     3440.52     3269.36    108.03 o 
  11   0   4      364.26      320.80     59.48 o 
  12   0   4      124.09       81.37     52.41 o 
  13   0   4     1138.57     1187.36    130.32 o 
  14   0   4     1365.48     1361.64    137.36 o 
  15   0   4     1052.83      931.23    190.94 o 
  16   0   4       11.35      -62.35    115.51 o 
  17   0   4      577.78      634.61    176.37 o 
  18   0   4      599.57      429.85    170.46 o 
  19   0   4      584.65      388.19    170.67 o 
  20   0   4     1123.88      877.23    212.66 o 
 -21   1   4       57.76       84.92    103.43 o 
 -20   1   4        5.58      -42.19     95.67 o 
 -19   1   4       18.73       35.55     93.80 o 
 -18   1   4      230.45      307.44    114.24 o 
 -17   1   4      684.09      696.30    135.56 o 
 -16   1   4     1575.13     1662.56    168.17 o 
 -15   1   4      586.98      661.39    129.00 o 
 -14   1   4       13.97       84.58     94.56 o 
 -13   1   4      970.94     1179.63    117.14 o 
 -12   1   4      600.48      707.00     82.85 o 
 -11   1   4     2563.16     2637.47     89.01 o 
 -10   1   4    13902.21    13904.72    292.32 o 
  -9   1   4    12564.04    12944.36    193.88 o 
  -8   1   4     1308.39     1226.59     93.66 o 
  -7   1   4     4774.49     4697.92    101.28 o 
  -6   1   4     4707.59     4486.90     95.42 o 
  -5   1   4     3601.68     3449.27     80.78 o 
  -4   1   4     6256.22     6115.51    206.05 o 
  -3   1   4     7308.50     7059.66    113.12 o 
  -2   1   4     6944.40     7039.32    109.04 o 
  -1   1   4    13159.23    13362.73    145.84 o 
   0   1   4    15315.79    15998.35    163.83 o 
   1   1   4      793.94      831.13     51.08 o 
   2   1   4       53.12       92.25     34.12 o 
   3   1   4     4932.66     5113.07    101.90 o 
   4   1   4     4019.69     3962.60    116.91 o 
   5   1   4      931.92      884.05     71.51 o 
   6   1   4     2941.10     2952.24     64.66 o 
   7   1   4     4652.19     4622.59     87.63 o 
   8   1   4      500.55      442.40     34.78 o 
   9   1   4     3112.15     2932.77     68.99 o 
  10   1   4     9211.82     8905.63    137.35 o 
  11   1   4     5884.48     5658.69    105.18 o 
  12   1   4     5445.73     5382.24    120.55 o 
  13   1   4     3118.75     2872.50     94.81 o 
  14   1   4     1468.27     1396.56    120.62 o 
  15   1   4      648.18      561.18     92.03 o 
  16   1   4      597.06      679.39     97.86 o 
  17   1   4      689.67      524.28    120.45 o 
  18   1   4      476.25      465.49    120.72 o 
  19   1   4      907.88      702.03    209.39 o 
  20   1   4      319.26      200.04    107.16 o 
 -20   2   4        0.29      -27.72    108.86 o 
 -19   2   4       20.09      -17.73    103.58 o 
 -18   2   4        7.19       56.36    102.39 o 
 -17   2   4        0.42      -17.65     95.01 o 
 -16   2   4        6.65      -10.62     92.67 o 
 -15   2   4      253.40      184.10     60.50 o 
 -14   2   4       37.20      -43.41     44.88 o 
 -13   2   4      118.37       49.68     55.49 o 
 -12   2   4      334.30      327.72     72.03 o 
 -11   2   4      611.23      660.75     77.36 o 
 -10   2   4      135.74       84.78     49.53 o 
  -9   2   4      609.12      576.13     45.54 o 
  -8   2   4      138.47      144.51     40.73 o 
  -7   2   4      485.44      502.60     43.47 o 
  -6   2   4     3024.88     3338.33     82.05 o 
  -5   2   4      520.75      584.52     43.23 o 
  -4   2   4       19.85       11.64     22.43 o 
  -3   2   4     1046.69      980.36     57.22 o 
  -2   2   4       38.52       34.15     18.71 o 
  -1   2   4       79.68       55.55     19.07 o 
   0   2   4      800.44      777.26     33.25 o 
   1   2   4      900.94      891.19     54.91 o 
   2   2   4     6555.36     7002.87    139.15 o 
   3   2   4       33.84       48.35     30.13 o 
   4   2   4        0.22       -5.53     30.92 o 
   5   2   4      143.50      115.39     27.21 o 
   6   2   4      498.21      672.67     47.55 o 
   7   2   4       63.85       69.10     29.52 o 
   8   2   4        7.22       -0.59     27.97 o 
   9   2   4      417.81      448.30     40.45 o 
  10   2   4      119.98      135.31     35.21 o 
  11   2   4      389.46      407.52     50.90 o 
  12   2   4      279.56      220.03     47.21 o 
  13   2   4      690.35      646.80     74.04 o 
  14   2   4        0.19      -20.15     44.29 o 
  15   2   4      218.91      195.63     71.01 o 
  16   2   4       92.52       -1.51     62.18 o 
  17   2   4        1.43        4.90     66.76 o 
  18   2   4      140.62     -116.66     77.90 o 
  19   2   4       34.22      -32.59     88.35 o 
  20   2   4        3.33     -161.38    107.59 o 
 -20   3   4       89.98      144.21    130.91 o 
 -19   3   4        9.46     -120.54     80.36 o 
 -18   3   4       68.38      150.77    113.95 o 
 -17   3   4      340.80      304.37    195.89 o 
 -16   3   4     1119.74     1374.21    137.39 o 
 -15   3   4     1745.64     1850.55    131.33 o 
 -14   3   4       29.43       10.93     48.44 o 
 -13   3   4       30.00      -36.97     49.60 o 
 -12   3   4     1842.68     1872.50    111.54 o 
 -11   3   4     6227.30     5806.47    170.76 o 
 -10   3   4     6316.36     5932.70    165.46 o 
  -9   3   4     6420.55     6193.71    163.99 o 
  -8   3   4     4773.84     4369.89    107.71 o 
  -7   3   4     3335.55     3273.07     84.45 o 
  -6   3   4     3025.22     2918.79     78.70 o 
  -5   3   4     5842.68     6018.60    113.40 o 
  -4   3   4     4102.63     4112.17     72.06 o 
  -3   3   4     9166.38     9247.81    119.69 o 
  -2   3   4     6218.81     6029.73     92.57 o 
  -1   3   4        7.14       27.54     18.96 o 
   0   3   4      131.22      181.26     30.19 o 
   1   3   4     7602.66     7948.79    152.85 o 
   2   3   4        2.24       21.56     28.94 o 
   3   3   4     1771.85     1947.22     56.41 o 
   4   3   4     1614.06     1601.06     65.13 o 
   5   3   4      495.39      579.90     56.04 o 
   6   3   4      162.01      158.39     50.88 o 
   7   3   4      455.86      502.32     61.42 o 
   8   3   4     2499.24     2403.32     82.14 o 
   9   3   4     4094.31     4127.96     99.39 o 
  10   3   4     6804.83     6696.25    151.44 o 
  11   3   4     7871.07     8239.26    172.34 o 
  12   3   4     2228.42     2341.73    102.43 o 
  13   3   4     1418.13     1728.68    142.35 o 
  14   3   4     1583.47     1686.48    102.74 o 
  15   3   4      628.60      751.57     83.05 o 
  16   3   4      346.71      378.31     88.83 o 
  17   3   4     1163.89     1152.98    135.75 o 
  18   3   4     1226.54     1287.15    165.48 o 
  19   3   4      622.49      296.20    173.63 o 
 -19   4   4     2407.69     2359.82    207.45 o 
 -18   4   4     2219.99     2261.68    192.86 o 
 -17   4   4     2330.24     2482.12    170.95 o 
 -16   4   4     1408.56     1618.36    116.83 o 
 -15   4   4     1401.82     1568.36    128.63 o 
 -14   4   4     1853.09     1876.55    104.63 o 
 -13   4   4     1168.71      946.97    105.92 o 
 -12   4   4     1371.78     1457.74    116.96 o 
 -11   4   4     1263.71     1388.13    155.12 o 
 -10   4   4      818.98      823.83     87.90 o 
  -9   4   4        0.53      -50.02     35.84 o 
  -8   4   4      141.09      131.21     47.05 o 
  -7   4   4     1629.81     1546.01     62.53 o 
  -6   4   4     1385.12     1417.77     61.17 o 
  -5   4   4     1853.37     1802.79     66.30 o 
  -4   4   4     1979.95     1944.84     52.93 o 
  -3   4   4     5281.68     5150.32     88.96 o 
  -2   4   4    12420.54    12864.07    159.40 o 
  -1   4   4    13844.74    13898.01    317.57 o 
   0   4   4    13278.91    13395.85    218.75 o 
   1   4   4    27121.72    27234.24    367.71 o 
   2   4   4     9382.25     8695.36    174.63 o 
   3   4   4    13087.99    13310.25    231.32 o 
   4   4   4    10744.31    10694.38    197.57 o 
   5   4   4     7554.17     7596.13    134.23 o 
   6   4   4     6798.53     6835.96    128.60 o 
   7   4   4     6747.95     7063.32    135.09 o 
   8   4   4     6068.21     6075.10    157.13 o 
   9   4   4     3582.45     3702.40    126.86 o 
  10   4   4     1651.75     1647.10     96.36 o 
  11   4   4      666.93      769.94    175.84 o 
  12   4   4      151.59      143.89     88.84 o 
  13   4   4      264.36      324.48    102.52 o 
  14   4   4      105.94      112.03     89.64 o 
  15   4   4       19.43      -88.09    172.83 o 
  16   4   4      427.28      507.40    106.61 o 
  17   4   4      624.18      662.29    130.09 o 
  18   4   4      513.31      383.16    129.48 o 
  19   4   4      890.81     1072.39    235.64 o 
 -19   5   4       78.02      -21.21    155.90 o 
 -18   5   4        2.95       46.55     77.56 o 
 -17   5   4      134.29      -11.45     61.78 o 
 -16   5   4       32.42      -67.87     53.47 o 
 -15   5   4      290.66      218.42     68.63 o 
 -14   5   4     1778.09     1925.10    122.09 o 
 -13   5   4     2042.22     1963.38    102.25 o 
 -12   5   4     3235.21     3213.62    144.63 o 
 -11   5   4     3171.74     3109.07    140.37 o 
 -10   5   4     1437.98     1607.35    116.97 o 
  -9   5   4     2010.59     1880.92    101.79 o 
  -8   5   4     8086.38     7948.93    195.25 o 
  -7   5   4     5713.34     5263.56    177.14 o 
  -6   5   4     4330.35     4254.74    105.89 o 
  -5   5   4     3836.52     3741.92    138.09 o 
  -4   5   4     2862.76     2810.21    107.19 o 
  -3   5   4      962.58      930.04     86.75 o 
  -2   5   4     1275.13     1199.28     57.36 o 
  -1   5   4     1061.57     1125.41     61.21 o 
   0   5   4     1345.30     1328.76     71.39 o 
   1   5   4      294.35      312.01     50.46 o 
   2   5   4        1.89      -19.87     29.92 o 
   3   5   4        3.28      -18.41     32.30 o 
   4   5   4      220.74      207.71     36.44 o 
   5   5   4        3.23       -0.75     28.34 o 
   6   5   4      693.33      688.81     75.99 o 
   7   5   4     2067.67     2028.58     79.06 o 
   8   5   4     3371.13     3324.20    124.89 o 
   9   5   4     5694.10     5701.55    163.96 o 
  10   5   4      447.30      572.64    111.32 o 
  11   5   4     1915.29     2020.25    152.95 o 
  12   5   4     5072.55     5022.78    226.56 o 
  13   5   4     1942.92     2112.14    185.08 o 
  14   5   4     1339.37     1465.40    211.38 o 
  15   5   4     2024.91     2368.62    207.11 o 
  16   5   4      861.76      879.16    145.98 o 
  17   5   4     1316.06     1456.67    252.67 o 
  18   5   4      669.82      692.82    192.25 o 
 -18   6   4       85.48        2.01    128.72 o 
 -17   6   4        9.79      -13.35     71.14 o 
 -16   6   4      249.62      141.59     67.32 o 
 -15   6   4      246.08      188.44     65.58 o 
 -14   6   4      173.06      121.45     59.86 o 
 -13   6   4       49.24      -54.15     55.22 o 
 -12   6   4      763.69      709.02     82.60 o 
 -11   6   4      384.55      334.00     77.06 o 
 -10   6   4       60.67       -1.05     49.32 o 
  -9   6   4      307.25      207.23     63.32 o 
  -8   6   4      680.19      706.30     81.89 o 
  -7   6   4      989.29     1002.44    103.71 o 
  -6   6   4      207.37      141.56     46.75 o 
  -5   6   4      516.15      597.50     84.11 o 
  -4   6   4       31.16       20.30     42.44 o 
  -3   6   4        1.69        1.02     29.73 o 
  -2   6   4       67.05       30.20     35.51 o 
  -1   6   4       22.59       -1.76     31.40 o 
   0   6   4       23.60      -23.67     32.97 o 
   1   6   4      179.52      183.99     48.52 o 
   2   6   4      384.82      432.13     62.00 o 
   3   6   4       75.56       72.84     42.17 o 
   4   6   4      843.70      932.77     66.82 o 
   5   6   4     2607.55     2531.54     90.04 o 
   6   6   4     1758.12     1709.79     78.93 o 
   7   6   4       67.40       30.90     44.43 o 
   8   6   4      428.27      485.02    153.64 o 
   9   6   4       76.96        1.38     81.18 o 
  10   6   4     1017.38     1050.76    137.67 o 
  11   6   4      460.56      407.02    107.25 o 
  12   6   4       25.81       22.30     77.55 o 
  13   6   4      233.01       30.92     88.76 o 
  14   6   4       81.66      -53.09     75.65 o 
  15   6   4       66.93      -60.03     82.56 o 
  16   6   4       61.94      -45.76     87.36 o 
  17   6   4       10.24     -125.37     83.58 o 
 -17   7   4      319.59      328.32     95.50 o 
 -16   7   4      163.91       59.14     67.41 o 
 -15   7   4      183.52      116.37     75.87 o 
 -14   7   4      231.28      163.97     66.28 o 
 -13   7   4      113.66       43.44     69.47 o 
 -12   7   4      662.19      698.93     90.31 o 
 -11   7   4     2085.44     2028.40    111.68 o 
 -10   7   4     3727.80     3730.48    157.05 o 
  -9   7   4     3423.67     3435.19    146.92 o 
  -8   7   4     4119.00     3963.84    192.84 o 
  -7   7   4     3339.50     3394.90    175.20 o 
  -6   7   4      241.27      184.03     74.36 o 
  -5   7   4       13.43      -57.41     60.70 o 
  -4   7   4     1296.05     1461.83    103.37 o 
  -3   7   4     1952.49     2052.80    104.90 o 
  -2   7   4     1616.78     1555.03     79.11 o 
  -1   7   4     3138.31     3175.16    106.97 o 
   0   7   4     1541.26     1518.24    150.11 o 
   1   7   4       34.84      -45.90     38.17 o 
   2   7   4      177.29      178.48     70.91 o 
   3   7   4     1347.30     1294.49     94.71 o 
   4   7   4     1049.68     1068.19     77.37 o 
   5   7   4      113.26       65.77     41.53 o 
   6   7   4      175.17      109.55     55.62 o 
   7   7   4      419.13      430.55     73.62 o 
   8   7   4      270.67      181.27     89.52 o 
   9   7   4      943.40     1034.71    141.08 o 
  10   7   4     1843.83     1888.36    165.53 o 
  11   7   4     3259.23     3115.89    394.06 o 
  12   7   4     2510.32     2469.44    178.08 o 
  13   7   4     1173.88     1022.45    153.48 o 
  14   7   4       92.37       76.80     93.30 o 
  15   7   4      373.06      224.06    111.94 o 
  16   7   4      385.43      254.79    118.72 o 
 -15   8   4      853.32      946.03    109.12 o 
 -14   8   4     1092.89     1171.47    112.22 o 
 -13   8   4      981.49     1001.91    105.74 o 
 -12   8   4      780.89      810.31     92.46 o 
 -11   8   4      488.36      383.71    118.29 o 
 -10   8   4      178.50      143.56     72.52 o 
  -9   8   4       29.81     -166.76    111.17 o 
  -8   8   4       88.08      -15.98     67.47 o 
  -7   8   4      325.34      262.29     89.02 o 
  -6   8   4     1733.54     1849.88    155.74 o 
  -5   8   4     4554.64     4518.91    205.11 o 
  -4   8   4      371.73      253.42     84.20 o 
  -3   8   4       51.97      -41.62     45.45 o 
  -2   8   4     2438.89     2465.38    123.21 o 
  -1   8   4     6862.60     6921.32    198.63 o 
   0   8   4     6052.48     6577.98    232.46 o 
   1   8   4     6021.91     6267.48    228.07 o 
   2   8   4     6626.46     6518.14    189.67 o 
   3   8   4     4673.47     4651.70    162.73 o 
   4   8   4     3657.74     3633.40    121.29 o 
   5   8   4     3351.97     3236.60    138.20 o 
   6   8   4     3673.70     3891.64    201.17 o 
   7   8   4     2707.42     2685.82    175.43 o 
   8   8   4     1496.75     1664.49    166.09 o 
   9   8   4     1487.99     1328.90    157.82 o 
  10   8   4      995.38      843.90    139.42 o 
  11   8   4      139.92      114.15     93.36 o 
  12   8   4       17.18       14.46     81.55 o 
  13   8   4       28.82      -64.79     82.58 o 
  14   8   4      103.19      -58.77     84.40 o 
  15   8   4      335.32      228.31    114.46 o 
 -14   9   4      282.63       99.34     90.55 o 
 -13   9   4      542.91      437.05    107.21 o 
 -12   9   4      913.20     1088.83    133.04 o 
 -11   9   4      499.58      471.40    102.24 o 
 -10   9   4      495.09      461.70     98.47 o 
  -9   9   4      966.86      903.62    116.16 o 
  -8   9   4     1200.41     1563.30    140.42 o 
  -7   9   4     1561.30     1757.89    235.32 o 
  -6   9   4     2114.83     2133.50    161.04 o 
  -5   9   4     2142.40     2159.74    157.05 o 
  -4   9   4     1792.98     1909.88    158.17 o 
  -3   9   4      894.71      802.43    133.97 o 
  -2   9   4      565.22      500.86     88.74 o 
  -1   9   4     1689.85     1772.86    123.47 o 
   0   9   4      684.34      685.24    183.44 o 
   1   9   4       34.24       26.17     69.23 o 
   2   9   4       26.08      -59.98     62.03 o 
   3   9   4        4.11      -56.45     46.65 o 
   4   9   4      298.86      283.74     72.36 o 
   5   9   4      376.79      421.56    135.97 o 
   6   9   4      912.64     1125.22    144.97 o 
   7   9   4     1795.72     1783.59    162.25 o 
   8   9   4     1521.73     1539.65    171.13 o 
   9   9   4     1224.10     1443.81    167.44 o 
  10   9   4      630.46      648.61    148.36 o 
  11   9   4      710.65      719.74    138.64 o 
  12   9   4      894.20      787.36    151.42 o 
  13   9   4      979.81      865.84    153.84 o 
 -12  10   4       70.06      -87.85     77.99 o 
 -11  10   4        9.32     -111.59     74.39 o 
 -10  10   4        2.34     -113.10     92.27 o 
  -9  10   4       10.02      -32.56     65.20 o 
  -8  10   4       50.66       37.12     93.09 o 
  -7  10   4       90.40       74.50     74.97 o 
  -6  10   4      142.84       -9.73     62.53 o 
  -5  10   4       16.69       35.08     83.39 o 
  -4  10   4      239.75      486.19    173.10 o 
  -3  10   4       82.83       31.31     76.77 o 
  -2  10   4      279.96      218.67     88.74 o 
  -1  10   4       96.96       -8.90     58.57 o 
   0  10   4      340.89      131.32     90.95 o 
   1  10   4       75.81       83.97     73.63 o 
   2  10   4       32.09      -41.00     69.02 o 
   3  10   4       96.51       -0.87     78.18 o 
   4  10   4      147.97      163.70     88.55 o 
   5  10   4       48.23       -0.60     80.06 o 
   6  10   4        5.94      -54.47     77.10 o 
   7  10   4        2.00      -66.87     98.89 o 
   8  10   4        0.12      -92.11     75.42 o 
   9  10   4       45.88      -16.75    147.36 o 
  10  10   4        0.00      -34.15    111.91 o 
  11  10   4       39.91      -52.36     87.58 o 
  -9  11   4     1001.91     1172.51    145.55 o 
  -8  11   4      883.99      900.23    129.75 o 
  -7  11   4      580.74      751.13    112.62 o 
  -6  11   4      490.02      488.40    101.22 o 
  -5  11   4      219.19      258.87     79.63 o 
  -4  11   4      280.37      297.07     91.87 o 
  -3  11   4      597.02      749.96    111.23 o 
  -2  11   4      629.63      796.72    107.94 o 
  -1  11   4      460.42      573.29    303.85 o 
   0  11   4      130.68      210.98    125.53 o 
   1  11   4        0.08      -40.71    141.03 o 
   2  11   4       57.03        2.96     85.61 o 
   3  11   4      134.68     -160.96    114.87 o 
   4  11   4       45.15      -63.40    150.95 o 
   5  11   4       47.16       43.00    201.95 o 
   6  11   4      111.27      -42.25     81.67 o 
   7  11   4      213.96      202.89    169.94 o 
   8  11   4      394.91      346.11    149.58 o 
  -3  12   4     1012.95     1646.04    152.80 o 
  -2  12   4      886.21     1225.22    134.84 o 
  -1  12   4     1244.39     1524.77    209.11 o 
   0  12   4     1369.82     1588.25    140.11 o 
   2  12   4     1474.16      915.94    244.94 o 
 -20   1   5        0.10      -44.91    101.97 o 
 -19   1   5       32.20       94.00    101.43 o 
 -18   1   5       91.03      160.57     99.94 o 
 -17   1   5       64.54       82.78     98.97 o 
 -16   1   5      136.69       25.62    101.34 o 
 -15   1   5      570.53      600.47    133.03 o 
 -14   1   5     3808.39     3746.74    212.54 o 
 -13   1   5      967.58     1042.22    102.98 o 
 -12   1   5     2522.04     2541.76    124.79 o 
 -11   1   5     6080.19     6038.05    199.33 o 
 -10   1   5     3986.46     3801.09    105.43 o 
  -9   1   5     1285.41     1214.14     76.94 o 
  -8   1   5     4171.18     3944.40    101.71 o 
  -7   1   5    16821.26    16984.01    290.36 o 
  -6   1   5    14632.16    14695.56    205.11 o 
  -5   1   5     5602.32     5261.34    115.80 o 
  -4   1   5     4693.88     4259.46    132.72 o 
  -3   1   5     1879.00     1692.52     60.59 o 
  -2   1   5     2127.10     2031.88     63.16 o 
  -1   1   5      457.06      478.60     34.45 o 
   0   1   5      526.21      541.80     33.85 o 
   1   1   5      699.29      760.90     32.89 o 
   2   1   5       78.37       96.52     26.42 o 
   3   1   5     1422.60     1519.50     63.25 o 
   4   1   5     1493.65     1656.53     68.28 o 
   5   1   5       15.36      -19.50     30.28 o 
   6   1   5     3563.02     3514.20    107.24 o 
   7   1   5     3844.41     3846.41    107.34 o 
   8   1   5     4666.32     4564.51    121.38 o 
   9   1   5     3214.12     3146.10    105.20 o 
  10   1   5      634.76      637.63     55.30 o 
  11   1   5     1118.42     1216.99     90.54 o 
  12   1   5     2147.69     2008.60     97.76 o 
  13   1   5     3602.16     3495.44    123.38 o 
  14   1   5     3816.49     3647.88    127.25 o 
  15   1   5     3560.38     3503.21    155.59 o 
  16   1   5     1121.76     1149.16    120.44 o 
  17   1   5      525.12      384.23    119.04 o 
  18   1   5      709.82      656.63    133.13 o 
  19   1   5      138.13      -13.71     96.41 o 
 -20   2   5      619.63      982.25    299.27 o 
 -19   2   5      986.11     1045.09    163.51 o 
 -18   2   5     1221.96     1532.25    181.45 o 
 -17   2   5     2210.10     2526.71    201.04 o 
 -16   2   5     3696.47     4179.00    360.42 o 
 -15   2   5     4899.65     4895.16    311.32 o 
 -14   2   5     3910.27     3753.55    156.12 o 
 -13   2   5     4252.04     4204.19    157.90 o 
 -12   2   5       91.99       46.02     57.81 o 
 -11   2   5       11.55      -15.66     47.79 o 
 -10   2   5      576.05      609.25     85.62 o 
  -9   2   5     1239.29     1183.02     63.88 o 
  -8   2   5      530.72      609.58     52.17 o 
  -7   2   5      389.71      451.74     47.25 o 
  -6   2   5     1098.45     1096.26     57.44 o 
  -5   2   5     2687.18     2705.59     79.11 o 
  -4   2   5     8289.69     8440.41    138.81 o 
  -3   2   5     7969.54     8071.59    132.18 o 
  -2   2   5     8362.65     7942.60    112.03 o 
  -1   2   5    20691.64    20957.86    216.00 o 
   0   2   5    20435.83    20493.28    210.87 o 
   1   2   5     8831.64     8466.97    136.33 o 
   2   2   5     8393.53     8039.73    134.01 o 
   3   2   5    15610.86    15657.68    255.71 o 
   4   2   5    19818.76    20274.60    304.44 o 
   5   2   5    20672.93    20402.66    311.54 o 
   6   2   5    17931.83    18192.53    307.17 o 
   7   2   5    10595.08    10612.54    186.65 o 
   8   2   5     1930.52     1850.12     84.02 o 
   9   2   5      124.99      106.99     46.13 o 
  10   2   5      829.09      674.55     71.05 o 
  11   2   5     1339.85     1326.49     93.90 o 
  12   2   5      886.13      814.65     84.01 o 
  13   2   5      177.32       59.14     54.41 o 
  14   2   5        0.93      -48.23     58.89 o 
  15   2   5      282.84      152.28     78.68 o 
  16   2   5      771.51      684.10    108.54 o 
  17   2   5      938.22      962.67    120.86 o 
  18   2   5     1699.42     2254.64    437.84 o 
  19   2   5      712.61      613.94    144.56 o 
 -19   3   5       12.34      -43.20     98.97 o 
 -18   3   5        3.75      135.61    110.95 o 
 -17   3   5        6.43       23.72    100.36 o 
 -16   3   5      334.26      205.20     79.55 o 
 -15   3   5     1307.18     1304.73    161.70 o 
 -14   3   5      775.34      649.23     93.49 o 
 -13   3   5     1886.13     1880.63    122.40 o 
 -12   3   5     1319.51     1496.09    118.40 o 
 -11   3   5     1620.95     1663.28    110.09 o 
 -10   3   5     2011.77     2083.30    110.18 o 
  -9   3   5     1952.69     1884.23     98.48 o 
  -8   3   5     1493.76     1364.11     64.16 o 
  -7   3   5     2934.42     2775.42    102.96 o 
  -6   3   5     7196.29     7267.10    135.21 o 
  -5   3   5     7807.31     7589.81    200.58 o 
  -4   3   5     9953.86    10251.88    160.53 o 
  -3   3   5    14752.18    14928.26    174.45 o 
  -2   3   5     3428.14     3343.85     72.05 o 
  -1   3   5      980.68      860.43     52.19 o 
   0   3   5     2261.17     2261.99     71.66 o 
   1   3   5     8115.55     8578.89    144.03 o 
   2   3   5       35.62       67.33     37.38 o 
   3   3   5       19.16       23.90     19.19 o 
   4   3   5      792.49      740.58     40.04 o 
   5   3   5     1951.67     2041.81     93.57 o 
   6   3   5     2898.22     2759.84    107.41 o 
   7   3   5     3864.35     3728.15    125.84 o 
   8   3   5     5336.95     4955.21    188.58 o 
   9   3   5     2454.55     2429.68    111.52 o 
  10   3   5     6172.72     6102.77    151.77 o 
  11   3   5      855.73      985.68     84.35 o 
  12   3   5     1193.61     1442.09    151.23 o 
  13   3   5     2310.51     2334.31    134.46 o 
  14   3   5     1997.87     2153.69    133.02 o 
  15   3   5     1059.68     1094.33    122.87 o 
  16   3   5      967.59     1053.64    125.86 o 
  17   3   5      744.36      757.65    118.81 o 
  18   3   5      450.17      322.24     99.76 o 
  19   3   5      181.18       -2.00    142.93 o 
 -19   4   5       65.54       87.98    253.95 o 
 -18   4   5       42.75       10.59     95.20 o 
 -17   4   5       11.74       71.47    105.95 o 
 -16   4   5        5.90      -15.23     52.58 o 
 -15   4   5       45.41      -26.36     59.19 o 
 -14   4   5       38.11       -5.42     58.96 o 
 -13   4   5        7.97      -68.86     52.59 o 
 -12   4   5      188.31      112.66     67.43 o 
 -11   4   5      425.34      418.91     78.59 o 
 -10   4   5        6.79      -15.55     46.92 o 
  -9   4   5       72.57       18.76     44.88 o 
  -8   4   5       15.56       36.36     44.23 o 
  -7   4   5       84.88       75.61     34.14 o 
  -6   4   5      107.25       85.63     35.45 o 
  -5   4   5      312.57      258.48     41.33 o 
  -4   4   5       15.64       -5.38     20.44 o 
  -3   4   5        0.80      -13.48     20.04 o 
  -2   4   5        9.68      -32.10     21.40 o 
  -1   4   5      285.02      342.28     40.91 o 
   0   4   5     1004.55     1042.01     76.13 o 
   1   4   5      344.84      318.59     80.68 o 
   2   4   5     1282.84     1305.91    105.59 o 
   3   4   5      223.19      178.02     47.68 o 
   4   4   5      142.90      140.57     30.86 o 
   5   4   5       83.75       77.31     41.52 o 
   6   4   5       98.33       55.91     44.41 o 
   7   4   5        8.71       14.96     41.81 o 
   8   4   5        2.95        3.96     42.98 o 
   9   4   5      728.78      700.28     81.44 o 
  10   4   5     1259.63     1312.30     97.40 o 
  11   4   5      863.55      720.98    128.32 o 
  12   4   5      866.56      743.67    125.89 o 
  13   4   5      114.55       37.69     85.98 o 
  14   4   5       64.08        9.47     88.22 o 
  15   4   5        1.27     -107.67     71.78 o 
  16   4   5        9.77      -66.54     85.57 o 
  17   4   5        0.56      -82.83     84.04 o 
  18   4   5       46.41     -124.05     82.70 o 
 -18   5   5        3.10      -70.75    144.19 o 
 -17   5   5        0.18       -1.03     63.94 o 
 -16   5   5        3.25      -34.41     55.05 o 
 -15   5   5      518.64      685.93    149.91 o 
 -14   5   5     2018.19     2417.80    187.60 o 
 -13   5   5     2476.74     2466.12    138.61 o 
 -12   5   5     1462.16     1606.54    170.00 o 
 -11   5   5     1152.42     1241.77    106.95 o 
 -10   5   5      727.77      714.46     86.06 o 
  -9   5   5     1021.79     1202.36    144.23 o 
  -8   5   5      948.66     1041.71     91.16 o 
  -7   5   5     1703.95     1677.70    123.34 o 
  -6   5   5     6658.93     6923.46    143.27 o 
  -5   5   5     6664.95     6519.90    196.06 o 
  -4   5   5     2377.96     2125.86    100.05 o 
  -3   5   5     2726.90     2462.50     79.95 o 
  -2   5   5     2756.79     2527.97     80.64 o 
  -1   5   5     3219.83     3127.28    140.33 o 
   0   5   5       60.74      -19.81     29.08 o 
   1   5   5       91.17       61.81     40.60 o 
   2   5   5     1411.03     1361.47     81.43 o 
   3   5   5      349.03      495.11     64.64 o 
   4   5   5       48.56        0.29     38.24 o 
   5   5   5      998.67      997.47    105.44 o 
   6   5   5     2137.57     2073.61    102.78 o 
   7   5   5     5473.21     5601.29    165.53 o 
   8   5   5     3342.46     3355.05    132.51 o 
   9   5   5     1627.41     1745.80    164.27 o 
  10   5   5      776.92     1036.87    260.08 o 
  11   5   5      309.79      233.20     96.67 o 
  12   5   5     1028.74      946.79    140.57 o 
  13   5   5     1362.53     1591.83    252.09 o 
  14   5   5     2434.70     2633.46    266.33 o 
  15   5   5     1266.42     1436.29    172.72 o 
  16   5   5      880.87      990.12    207.34 o 
  17   5   5      476.30      379.74    125.16 o 
 -17   6   5     1422.36     1624.47    131.69 o 
 -16   6   5     1695.46     1687.56    131.40 o 
 -15   6   5     1415.57     1786.10    130.15 o 
 -14   6   5     1565.30     1879.68    180.55 o 
 -13   6   5      764.04      717.82    130.23 o 
 -12   6   5      695.21      685.17     97.15 o 
 -11   6   5      849.34      749.59     92.94 o 
 -10   6   5       60.60       50.32     54.65 o 
  -9   6   5        1.33      -46.32     48.03 o 
  -8   6   5      574.43      519.56     75.75 o 
  -7   6   5      138.30       72.11     51.98 o 
  -6   6   5      168.03      130.66     49.15 o 
  -5   6   5      605.16      714.19    100.93 o 
  -4   6   5     3065.19     2957.41    116.27 o 
  -3   6   5     3725.46     3648.24    127.93 o 
  -2   6   5     5116.53     5051.17    122.26 o 
  -1   6   5     8231.08     8237.58    161.78 o 
   0   6   5     5529.34     5488.87    132.66 o 
   1   6   5     4629.24     4570.32    141.22 o 
   2   6   5    11074.76    11266.48    233.57 o 
   3   6   5    10315.91    10623.30    229.77 o 
   4   6   5    12720.17    12469.88    255.60 o 
   5   6   5    10863.73    10902.79    239.93 o 
   6   6   5     3337.10     3224.29    131.18 o 
   7   6   5     1615.84     1713.98    106.44 o 
   8   6   5     3001.30     3214.06    134.95 o 
   9   6   5     2024.85     2030.31    164.32 o 
  10   6   5       17.37      -62.94     67.11 o 
  11   6   5      114.30       79.24     84.87 o 
  12   6   5      377.78      287.55    103.69 o 
  13   6   5       57.39      -44.73     84.75 o 
  14   6   5       13.64      -16.11     83.49 o 
  15   6   5       61.49     -103.24     81.46 o 
  16   6   5      372.35      309.69    121.67 o 
 -16   7   5      101.14       10.39     66.42 o 
 -15   7   5       45.44       30.78     70.04 o 
 -14   7   5      124.19       57.23     60.38 o 
 -13   7   5      393.87      324.19     78.70 o 
 -12   7   5     1040.37     1034.22    117.20 o 
 -11   7   5     1170.87     1132.12    113.06 o 
 -10   7   5     2376.92     2212.05    157.99 o 
  -9   7   5     5951.37     5926.74    192.50 o 
  -8   7   5     4369.32     4555.73    163.77 o 
  -7   7   5     1187.74     1085.15    180.86 o 
  -6   7   5      682.84      745.00    182.49 o 
  -5   7   5     5286.11     5332.16    213.21 o 
  -4   7   5     3245.59     3300.34    159.47 o 
  -3   7   5      674.83      646.84     81.60 o 
  -2   7   5      590.31      677.51     83.09 o 
  -1   7   5      567.61      629.81     80.31 o 
   0   7   5      690.36      764.88     71.26 o 
   1   7   5      929.88      913.69     89.79 o 
   2   7   5      372.11      340.89     68.77 o 
   3   7   5       37.18       32.22     48.11 o 
   4   7   5     1435.06     1535.63    106.26 o 
   5   7   5      346.06      230.49     64.44 o 
   6   7   5        4.20      -20.61     47.42 o 
   7   7   5      396.49      285.68     71.51 o 
   8   7   5     1119.39      953.48    137.84 o 
   9   7   5      855.58      830.34    135.88 o 
  10   7   5     2277.71     2255.75    182.26 o 
  11   7   5     2066.92     2193.10    313.74 o 
  12   7   5     2065.06     2079.35    196.41 o 
  13   7   5     1667.62     1699.41    186.56 o 
  14   7   5      670.74      640.00    140.75 o 
  15   7   5      684.69      583.37    138.71 o 
 -15   8   5       46.56      -29.96     93.57 o 
 -14   8   5        8.88       13.05     69.24 o 
 -13   8   5       93.83       91.48    124.10 o 
 -12   8   5      295.21      244.63     73.59 o 
 -11   8   5      338.02      396.15     95.92 o 
 -10   8   5       45.48      -71.05     81.76 o 
  -9   8   5        4.91      -95.98     63.99 o 
  -8   8   5       22.29      -76.71    122.67 o 
  -7   8   5      266.86      209.43     94.83 o 
  -6   8   5      966.17      847.97    124.33 o 
  -5   8   5       11.72      -33.14     61.35 o 
  -4   8   5      350.44      415.83     97.18 o 
  -3   8   5       82.57      -12.50     52.25 o 
  -2   8   5        6.49      -43.56     48.39 o 
  -1   8   5        7.54      -54.30     50.23 o 
   0   8   5      258.73      192.62     63.67 o 
   1   8   5      640.83      763.90     94.27 o 
   2   8   5      362.30      414.28     77.15 o 
   3   8   5        0.85      -23.65     51.20 o 
   4   8   5       27.42        0.87     55.37 o 
   5   8   5       68.27       18.07     50.07 o 
   6   8   5      289.07      326.74     78.88 o 
   7   8   5       23.39      -62.79     75.29 o 
   8   8   5      105.35        5.20     79.83 o 
   9   8   5      422.19      350.83    113.82 o 
  10   8   5      190.40      -31.91     83.75 o 
  11   8   5       11.82      -91.02     73.07 o 
  12   8   5       31.15      -21.34    134.54 o 
  13   8   5      114.57      116.85    104.47 o 
  14   8   5       16.41     -119.78     79.85 o 
 -13   9   5      830.25      845.48    261.61 o 
 -12   9   5      763.22      850.89    132.73 o 
 -11   9   5      481.53      572.31    115.30 o 
 -10   9   5      476.17      559.11    131.76 o 
  -9   9   5      500.32      463.28    121.82 o 
  -8   9   5      539.92      493.56    127.74 o 
  -7   9   5     1342.05     1372.98    157.35 o 
  -6   9   5     2216.03     2108.22    163.57 o 
  -5   9   5     2208.65     2335.05    275.35 o 
  -4   9   5     1661.74     1692.78    161.96 o 
  -3   9   5     1398.67     1403.05    150.77 o 
  -2   9   5      115.48       29.84     61.61 o 
  -1   9   5      211.84      116.88     62.60 o 
   0   9   5        3.65      -71.90     47.94 o 
   1   9   5      124.27      110.77     84.82 o 
   2   9   5      331.09      286.59     77.55 o 
   3   9   5      345.53      308.34     73.41 o 
   4   9   5       39.98       -3.55     57.80 o 
   5   9   5      373.72      384.96    111.13 o 
   6   9   5      345.89      425.41    121.18 o 
   7   9   5      314.32      321.86    114.11 o 
   8   9   5      905.04      808.34    144.65 o 
   9   9   5      866.44      719.68    143.13 o 
  10   9   5      455.09      470.54    176.27 o 
  11   9   5      268.01      158.54    109.56 o 
  12   9   5      136.80       86.34    184.07 o 
 -11  10   5      346.51      289.12    110.30 o 
 -10  10   5       24.74      -54.40     81.68 o 
  -9  10   5        0.13      -78.24     75.42 o 
  -8  10   5        0.13      -80.36     91.57 o 
  -7  10   5       16.08      -94.02     86.26 o 
  -6  10   5      119.30      156.06    151.32 o 
  -5  10   5      347.02      183.59     97.75 o 
  -4  10   5     1081.97     1027.70    436.29 o 
  -3  10   5     2146.94     2124.94    164.21 o 
  -2  10   5     2164.92     2274.58    202.83 o 
  -1  10   5     1130.46     1334.30    259.16 o 
   0  10   5     1508.86     1745.07    232.47 o 
   1  10   5     2177.85     2371.40    297.29 o 
   2  10   5     1706.77     1802.25    238.49 o 
   3  10   5     1913.24     2256.54    308.94 o 
   4  10   5     2578.23     2802.26    223.35 o 
   5  10   5     1714.74     2076.83    198.88 o 
   6  10   5     1274.69     1351.95    326.52 o 
   7  10   5     1556.81     1562.42    187.13 o 
   8  10   5     1088.53      966.57    197.58 o 
   9  10   5      564.33      504.48    135.13 o 
  10  10   5      583.12      354.49    124.24 o 
  -7  11   5      520.52      698.48    128.29 o 
  -6  11   5      726.58      871.02    173.09 o 
  -5  11   5      732.06      591.04    189.56 o 
  -4  11   5      560.43      470.56    122.59 o 
  -3  11   5      723.99      578.40    243.67 o 
  -2  11   5     1047.52     1405.09    269.23 o 
  -1  11   5     1058.32     1357.04    302.89 o 
   0  11   5      304.39      366.23    109.62 o 
   1  11   5       12.03      -11.53     63.94 o 
   2  11   5        5.38     -127.44    106.53 o 
   3  11   5       42.87       57.38    138.40 o 
   4  11   5      138.56        6.33    171.73 o 
   5  11   5      242.31      -68.36    147.57 o 
   6  11   5      113.16      100.16    107.84 o 
 -19   0   6     3084.68     3113.49    301.03 o 
 -18   0   6     3251.85     2999.89    283.73 o 
 -17   0   6     1299.35     1358.03    244.71 o 
 -16   0   6      871.99     1076.08    210.11 o 
 -15   0   6      615.35      574.17    189.78 o 
 -14   0   6     1168.25     1271.22    224.03 o 
 -13   0   6     2195.57     2290.87    258.95 o 
 -12   0   6     5171.39     5048.79    189.89 o 
 -11   0   6     2638.32     2589.82    139.45 o 
 -10   0   6     2508.85     2480.20    132.89 o 
  -9   0   6     2233.28     1803.18    120.46 o 
  -8   0   6      134.25      109.60     55.06 o 
  -7   0   6     1365.77     1298.77     95.47 o 
  -6   0   6      442.77      370.25     68.84 o 
  -5   0   6     4366.35     4305.03    151.43 o 
  -4   0   6      573.36      592.75     74.35 o 
  -3   0   6     1629.71     1487.90     90.45 o 
  -2   0   6     3675.38     3518.72    124.72 o 
  -1   0   6     6875.01     6870.40    168.93 o 
   0   0   6    13821.80    13081.87    244.99 o 
   1   0   6    24084.74    24009.98    315.66 o 
   2   0   6    32795.52    32729.59    598.78 o 
   3   0   6    18366.12    17948.78    249.62 o 
   4   0   6    17324.13    17743.27    354.27 o 
   5   0   6     5011.01     4663.73    168.27 o 
   6   0   6     2862.40     2630.67    132.39 o 
   7   0   6     4436.78     4334.29    171.24 o 
   8   0   6     8826.53     8944.86    255.72 o 
   9   0   6     8852.71     9309.83    268.11 o 
  10   0   6     4414.63     4460.99    190.06 o 
  11   0   6      519.66      686.12    149.27 o 
  12   0   6        4.79     -101.71     67.80 o 
  13   0   6      341.28      226.44    101.74 o 
  14   0   6      305.68      191.72     90.74 o 
  15   0   6       91.85      -24.01     80.15 o 
  16   0   6      155.63       64.56    127.22 o 
  17   0   6      417.86      185.12    156.22 o 
  18   0   6      146.68      -17.09    129.96 o 
  19   0   6      408.09      209.61    167.72 o 
 -19   1   6        0.10       41.25    105.03 o 
 -18   1   6       75.14        0.58    101.87 o 
 -17   1   6      468.05      513.26    125.48 o 
 -16   1   6      384.17      265.09    122.13 o 
 -15   1   6        4.93      -53.43     87.46 o 
 -14   1   6      324.73      336.06    120.53 o 
 -13   1   6      771.55      862.75     98.20 o 
 -12   1   6      146.68      139.69     63.37 o 
 -11   1   6      732.00      994.36    108.00 o 
 -10   1   6     5939.08     5690.47    191.40 o 
  -9   1   6     8651.29     8279.87    163.37 o 
  -8   1   6     9136.32     8924.80    165.72 o 
  -7   1   6     5429.58     5145.68    119.95 o 
  -6   1   6     4311.96     4195.36    105.51 o 
  -5   1   6     4224.24     4067.87    102.07 o 
  -4   1   6     3856.09     3466.06     99.32 o 
  -3   1   6     5017.23     4828.88    159.16 o 
  -2   1   6     7538.15     7377.83    128.09 o 
  -1   1   6     4066.69     3928.17     88.11 o 
   0   1   6     1822.67     1719.14     53.25 o 
   1   1   6     5208.85     5195.52     83.84 o 
   2   1   6       81.54       81.91     30.14 o 
   3   1   6     3779.56     3862.06     89.30 o 
   4   1   6     2304.27     2198.63     64.54 o 
   5   1   6     2300.82     2131.42     85.14 o 
   6   1   6     1234.46     1240.75     80.67 o 
   7   1   6      132.26       72.59     45.44 o 
   8   1   6      551.20      470.59     65.21 o 
   9   1   6     2314.65     2251.86     98.22 o 
  10   1   6     1564.82     1513.86     95.65 o 
  11   1   6     3978.55     3711.49    128.17 o 
  12   1   6     2885.96     2571.92    110.68 o 
  13   1   6     1613.84     1589.10    136.06 o 
  14   1   6      930.34      882.13     90.73 o 
  15   1   6     1241.76      902.70    111.02 o 
  16   1   6     1003.61      813.18    114.53 o 
  17   1   6      338.13      153.17    110.37 o 
  18   1   6      548.28      479.21    131.83 o 
 -19   2   6       48.04      -18.29     95.15 o 
 -18   2   6       24.05       41.18    100.38 o 
 -17   2   6        5.17       95.53     98.48 o 
 -16   2   6      382.54      231.03    114.97 o 
 -15   2   6      274.66      231.55    113.40 o 
 -14   2   6      417.47      377.57     84.82 o 
 -13   2   6      107.51      126.61     67.69 o 
 -12   2   6      645.72      569.74     84.88 o 
 -11   2   6        3.87      -69.67     46.44 o 
 -10   2   6       44.10      -27.39     49.25 o 
  -9   2   6      213.71      192.02     42.84 o 
  -8   2   6       81.50      -24.00     32.24 o 
  -7   2   6       81.15       37.75     34.13 o 
  -6   2   6      354.30      463.12     50.77 o 
  -5   2   6      935.60     1056.19     79.25 o 
  -4   2   6       90.92       61.56     31.61 o 
  -3   2   6      404.11      405.51     42.65 o 
  -2   2   6      540.52      546.27     40.37 o 
  -1   2   6      136.02      165.14     28.22 o 
   0   2   6      580.40      653.26     38.53 o 
   1   2   6       34.52       31.09     20.26 o 
   2   2   6      320.29      325.30     41.26 o 
   3   2   6        2.66      -26.54     26.18 o 
   4   2   6       10.14      -32.25     35.86 o 
   5   2   6       81.75       75.57     44.81 o 
   6   2   6      316.78      279.38     90.07 o 
   7   2   6       17.91      -16.09     38.93 o 
   8   2   6      149.68      186.81     53.61 o 
   9   2   6      434.31      473.58     68.61 o 
  10   2   6      337.23      378.35     67.93 o 
  11   2   6      275.11      184.73     63.05 o 
  12   2   6        0.56       13.14     50.68 o 
  13   2   6      237.39      142.28     60.26 o 
  14   2   6        0.52      -33.67     63.57 o 
  15   2   6       89.65      -12.11     69.59 o 
  16   2   6       89.55      -30.64     70.43 o 
  17   2   6        2.10      -99.05     66.03 o 
  18   2   6        7.26     -130.07     86.72 o 
 -19   3   6       34.58       92.82    118.91 o 
 -18   3   6      196.63       74.99    222.62 o 
 -17   3   6        8.37      -90.53     88.44 o 
 -16   3   6      227.06       98.11    107.23 o 
 -15   3   6      579.15      473.21     94.53 o 
 -14   3   6      383.80      416.71     86.30 o 
 -13   3   6      396.54      305.77     82.39 o 
 -12   3   6      653.68      651.40     87.90 o 
 -11   3   6     1821.71     1811.91    118.83 o 
 -10   3   6     3667.84     3454.04    137.28 o 
  -9   3   6     4578.39     4623.66    151.32 o 
  -8   3   6     3052.22     3040.01     95.67 o 
  -7   3   6     2313.29     2137.72     82.07 o 
  -6   3   6     3390.61     3330.26     96.53 o 
  -5   3   6     3311.69     3055.38     92.81 o 
  -4   3   6     3089.80     2947.94    130.64 o 
  -3   3   6     4338.87     4209.49     87.07 o 
  -2   3   6     4039.58     3872.04     82.01 o 
  -1   3   6     3033.33     2902.64     70.30 o 
   0   3   6     4066.23     3894.53    101.70 o 
   1   3   6      839.21      831.81     58.23 o 
   2   3   6       27.02      -25.99     26.16 o 
   3   3   6       18.53      -34.58     35.68 o 
   4   3   6      450.94      372.14     60.48 o 
   5   3   6      369.25      318.98     59.28 o 
   6   3   6      308.57      232.84     57.61 o 
   7   3   6      359.56      434.74     70.15 o 
   8   3   6       48.47      -46.85     48.25 o 
   9   3   6      922.40      931.32     94.89 o 
  10   3   6    10912.84    10439.92    239.90 o 
  11   3   6     6381.12     6285.37    236.30 o 
  12   3   6      789.76     1014.74     91.03 o 
  13   3   6      654.46      756.91    108.30 o 
  14   3   6     1155.32     1286.84    129.48 o 
  15   3   6      561.21      499.04    105.28 o 
  16   3   6      599.60      460.09    105.80 o 
  17   3   6      561.76      522.63    108.80 o 
  18   3   6      542.78      466.84    107.23 o 
 -18   4   6     2189.25     2433.32    214.57 o 
 -17   4   6     2165.38     2343.11    325.77 o 
 -16   4   6      882.09      980.33    335.19 o 
 -15   4   6     1489.39     1585.54    135.54 o 
 -14   4   6     2294.17     2351.60    165.64 o 
 -13   4   6     2592.70     2419.27    131.38 o 
 -12   4   6     2525.73     2440.09    128.83 o 
 -11   4   6     1647.47     1608.69    122.03 o 
 -10   4   6     1488.60     1519.81    115.06 o 
  -9   4   6      418.01      286.20     64.05 o 
  -8   4   6        2.49      -27.29     43.12 o 
  -7   4   6      240.36      180.95     42.09 o 
  -6   4   6      853.91      906.90     66.01 o 
  -5   4   6      443.69      439.62     51.61 o 
  -4   4   6     2106.71     1855.41     74.58 o 
  -3   4   6     5004.17     5003.83     97.73 o 
  -2   4   6     4647.64     4273.87     90.26 o 
  -1   4   6     5422.94     5066.19    115.85 o 
   0   4   6    17776.82    17977.18    251.51 o 
   1   4   6    16589.98    16406.64    236.32 o 
   2   4   6     9889.22    10009.08    359.80 o 
   3   4   6     9461.04     9140.30    279.76 o 
   4   4   6     5042.55     4972.69    156.37 o 
   5   4   6     4268.43     4189.53    140.24 o 
   6   4   6     4950.15     4916.94    154.28 o 
   7   4   6     4128.15     4011.42    143.45 o 
   8   4   6     4523.60     4510.74    212.92 o 
   9   4   6     2356.56     2397.53    122.63 o 
  10   4   6     2407.79     2456.68    124.21 o 
  11   4   6      561.66      747.53    130.56 o 
  12   4   6       70.76      -22.20     85.44 o 
  13   4   6       40.22      -26.21     87.87 o 
  14   4   6        1.04      -75.79     88.39 o 
  15   4   6       18.61     -121.76     81.17 o 
  16   4   6        7.69     -113.60     90.67 o 
  17   4   6       47.40     -118.54     97.61 o 
 -17   5   6        1.32       57.38     71.06 o 
 -16   5   6       19.34      -15.76     72.06 o 
 -15   5   6      330.82      169.72     85.21 o 
 -14   5   6      636.70      486.55     91.79 o 
 -13   5   6      558.52      576.52    127.41 o 
 -12   5   6     1826.27     1834.06    121.94 o 
 -11   5   6     2085.32     2081.68    121.33 o 
 -10   5   6     2014.46     2012.76    140.85 o 
  -9   5   6     2748.35     2629.35    124.32 o 
  -8   5   6     3883.81     3765.04    140.43 o 
  -7   5   6     3660.00     3623.40    239.30 o 
  -6   5   6     3761.32     3729.99    148.16 o 
  -5   5   6     3197.11     3265.07    123.11 o 
  -4   5   6     4984.43     4726.79    119.93 o 
  -3   5   6     2795.57     2660.97     90.61 o 
  -2   5   6     1867.56     1803.93     75.72 o 
  -1   5   6     1710.88     1635.16     74.70 o 
   0   5   6      336.36      349.01     50.67 o 
   1   5   6       43.34      -10.05     33.07 o 
   2   5   6      237.55      191.60     55.50 o 
   3   5   6       38.54        1.41     43.96 o 
   4   5   6       53.97       19.05     45.55 o 
   5   5   6      133.02      114.95     52.16 o 
   6   5   6       88.71       82.86     51.96 o 
   7   5   6      659.61      781.42    105.29 o 
   8   5   6     3482.42     3295.15    139.10 o 
   9   5   6     2348.15     2315.06    119.71 o 
  10   5   6      558.85      719.43    131.38 o 
  11   5   6     2051.07     2022.96    159.38 o 
  12   5   6     1200.73     1060.01    150.25 o 
  13   5   6     1802.47     2084.15    193.48 o 
  14   5   6     1631.67     1698.90    186.35 o 
  15   5   6      762.49      795.43    149.73 o 
  16   5   6      499.64      357.34    133.60 o 
  17   5   6      678.94      459.92    203.80 o 
 -17   6   6        0.91      -31.69     91.87 o 
 -16   6   6       82.01       91.96     76.20 o 
 -15   6   6      109.72       -8.90    149.24 o 
 -14   6   6       16.41       28.73     68.98 o 
 -13   6   6        6.71      -27.63     61.27 o 
 -12   6   6        3.27      -36.46     54.66 o 
 -11   6   6       13.54      -65.55     53.57 o 
 -10   6   6      166.94      172.66     66.31 o 
  -9   6   6        1.15      -36.77     50.88 o 
  -8   6   6      561.22      436.45     74.45 o 
  -7   6   6     1698.17     1703.18    105.78 o 
  -6   6   6      101.38       62.55     48.53 o 
  -5   6   6       62.45       32.03     39.21 o 
  -4   6   6        3.92      -45.25     45.78 o 
  -3   6   6      345.46      329.21     67.37 o 
  -2   6   6      413.93      359.15     69.42 o 
  -1   6   6      733.89      761.99     67.49 o 
   0   6   6      151.14       76.49     43.71 o 
   1   6   6      620.93      623.71     66.24 o 
   2   6   6        0.08      -22.92     44.65 o 
   3   6   6       50.08       45.55     50.52 o 
   4   6   6       27.14       24.44     67.21 o 
   5   6   6     1047.26     1142.52    103.45 o 
   6   6   6     1572.25     1748.77    114.12 o 
   7   6   6        4.03        6.90     52.11 o 
   8   6   6      176.61      147.72     62.94 o 
   9   6   6      410.82      390.92    111.68 o 
  10   6   6      170.43       81.16     91.14 o 
  11   6   6        2.98      -80.01     78.28 o 
  12   6   6       31.01     -100.01     81.35 o 
  13   6   6       45.85      -86.59     84.36 o 
  14   6   6        1.12      -82.64     79.81 o 
  15   6   6        5.82     -117.17     78.11 o 
  16   6   6       14.70     -133.84     93.18 o 
 -15   7   6       65.30       -5.94     82.45 o 
 -14   7   6       12.79      -99.74     79.56 o 
 -13   7   6        3.48      -22.82     84.69 o 
 -12   7   6      244.81      168.51    127.68 o 
 -11   7   6     1305.40     1331.39    165.34 o 
 -10   7   6     1754.09     1938.24    177.68 o 
  -9   7   6     2253.58     2470.47    305.94 o 
  -8   7   6     5170.51     4856.93    172.87 o 
  -7   7   6     3116.72     2855.97    171.04 o 
  -6   7   6      405.72      336.80     88.91 o 
  -5   7   6      602.97      534.95    103.28 o 
  -4   7   6     1235.93     1363.97    108.61 o 
  -3   7   6      504.52      409.54    138.50 o 
  -2   7   6     1497.33     1649.04    118.17 o 
  -1   7   6     2322.87     2381.87    164.03 o 
   0   7   6     1861.70     1773.48    107.05 o 
   1   7   6      267.04      294.71     71.82 o 
   2   7   6      100.28       86.81     59.35 o 
   3   7   6     1075.06     1075.55    145.15 o 
   4   7   6      209.29      220.89     68.53 o 
   5   7   6       97.91       75.65     58.42 o 
   6   7   6      269.74      235.90     65.74 o 
   7   7   6       30.68      -42.19     51.78 o 
   8   7   6       12.57      -78.29    112.28 o 
   9   7   6      400.55      421.85    116.03 o 
  10   7   6      804.41      740.29    139.66 o 
  11   7   6     1288.84     1522.55    178.56 o 
  12   7   6     1641.09     1801.10    194.83 o 
  13   7   6      761.48      932.14    157.53 o 
  14   7   6      665.66      402.30    132.81 o 
 -14   8   6      367.76      362.44     87.47 o 
 -13   8   6      812.64      839.56    135.41 o 
 -12   8   6      894.54     1062.54    129.92 o 
 -11   8   6     1117.47     1155.63    120.32 o 
 -10   8   6      972.99      893.88    143.07 o 
  -9   8   6       87.74      -19.40     80.19 o 
  -8   8   6       90.74       86.85     84.31 o 
  -7   8   6       10.59     -131.00     87.34 o 
  -6   8   6      242.27      145.77     91.13 o 
  -5   8   6     1292.86     1212.14    350.25 o 
  -4   8   6      701.58      768.10    265.40 o 
  -3   8   6      630.75      811.09    130.73 o 
  -2   8   6      887.70      865.29     97.80 o 
  -1   8   6     2018.88     2101.53    119.35 o 
   0   8   6     5174.36     5071.25    173.49 o 
   1   8   6     5762.56     5953.02    189.44 o 
   2   8   6     4049.30     3976.43    249.42 o 
   3   8   6     2767.60     2884.11    135.37 o 
   4   8   6     2830.77     2960.89    138.56 o 
   5   8   6     3794.11     3807.59    156.90 o 
   6   8   6     3307.48     3318.10    149.01 o 
   7   8   6     1615.03     1371.87    162.27 o 
   8   8   6     1044.17     1312.87    165.96 o 
   9   8   6     1684.04     1554.57    179.65 o 
  10   8   6     1037.26      891.49    150.55 o 
  11   8   6      420.05      328.29    121.43 o 
  12   8   6      158.21      144.21    108.14 o 
  13   8   6        1.60     -102.68     90.14 o 
 -12   9   6      383.29      570.61    195.61 o 
 -11   9   6      399.43      112.34    116.02 o 
 -10   9   6      431.95      219.14    122.98 o 
  -9   9   6      652.33      630.82    134.97 o 
  -8   9   6     1341.58     1164.13    164.27 o 
  -7   9   6     1688.96     1853.18    181.27 o 
  -6   9   6     1212.70     1186.33    210.65 o 
  -5   9   6     1420.52     1926.77    202.31 o 
  -4   9   6     2512.92     2670.97    213.38 o 
  -3   9   6     1619.10     1624.85    166.69 o 
  -2   9   6      950.83      802.29    126.50 o 
  -1   9   6      613.74      517.45     90.85 o 
   0   9   6      328.19      296.83     80.83 o 
   1   9   6      272.11      181.02     73.97 o 
   2   9   6      154.40      134.16     83.11 o 
   3   9   6        2.84      -25.69     66.88 o 
   4   9   6        4.48      -75.20     69.88 o 
   5   9   6      270.82      244.19     75.17 o 
   6   9   6      815.93      812.31    140.46 o 
   7   9   6      608.93      570.29    220.20 o 
   8   9   6      819.29      810.74    152.22 o 
   9   9   6      806.53      759.53    144.96 o 
  10   9   6      410.98      256.82    122.41 o 
  11   9   6      184.73      -74.17     96.41 o 
  -9  10   6        3.03      -78.66     99.18 o 
  -8  10   6       36.94     -141.14    134.85 o 
  -7  10   6       74.26      -11.51     90.04 o 
  -6  10   6       15.19     -124.88     83.25 o 
  -5  10   6        7.83     -106.72     81.60 o 
  -4  10   6       13.59      -24.94     77.62 o 
  -3  10   6       51.95      102.91     89.33 o 
  -2  10   6      189.66       89.75     84.55 o 
  -1  10   6        3.45       33.95     78.28 o 
   0  10   6       66.24       18.67     68.59 o 
   1  10   6       35.59       47.61     61.59 o 
   2  10   6        6.44       15.22     77.30 o 
   3  10   6      101.37        8.57     81.45 o 
   4  10   6      206.70      -27.11    155.38 o 
   5  10   6      183.15       81.23    161.18 o 
   6  10   6       28.11      -40.17     92.42 o 
   7  10   6        5.36     -122.83     81.89 o 
   8  10   6        1.61     -147.21    103.68 o 
  -5  11   6      218.54      204.69    115.01 o 
  -4  11   6      213.12      417.06    121.51 o 
  -3  11   6      524.38      581.08    131.09 o 
  -2  11   6      646.14      665.59    196.89 o 
  -1  11   6      535.63      414.92    243.83 o 
   0  11   6      323.58      289.39    100.09 o 
   1  11   6       55.51       -7.04     75.41 o 
   2  11   6       18.73      -31.02    104.74 o 
   3  11   6        4.44     -181.47    120.98 o 
   4  11   6        0.09     -191.76    144.29 o 
 -19   1   7       59.61      -46.54     94.91 o 
 -18   1   7       54.59      -10.09    120.94 o 
 -17   1   7       95.54       54.12    143.57 o 
 -16   1   7      126.30       37.40    105.75 o 
 -15   1   7      369.98      169.98    106.79 o 
 -14   1   7      986.37      955.46    149.88 o 
 -13   1   7      385.68      415.23    124.51 o 
 -12   1   7     1111.85     1218.48    110.85 o 
 -11   1   7     2829.32     2667.61    131.55 o 
 -10   1   7     3408.63     3265.42    111.43 o 
  -9   1   7     2035.96     1959.22     87.83 o 
  -8   1   7     1923.41     1836.59     84.58 o 
  -7   1   7     5942.31     5909.20    137.67 o 
  -6   1   7     6713.40     6262.84    139.07 o 
  -5   1   7     9861.68     9481.10    212.05 o 
  -4   1   7     9746.09     9079.00    204.33 o 
  -3   1   7     4789.48     4627.21    110.03 o 
  -2   1   7     1194.65     1134.69     65.96 o 
  -1   1   7       19.50      -26.79     28.97 o 
   0   1   7       41.45       12.59     24.09 o 
   1   1   7        1.94      -15.49     20.01 o 
   2   1   7      322.43      283.32     43.01 o 
   3   1   7       29.77      -14.78     28.86 o 
   4   1   7      398.79      527.79    114.64 o 
   5   1   7       26.28       38.00     44.25 o 
   6   1   7      924.66      805.30     76.41 o 
   7   1   7     1862.67     1809.58     95.46 o 
   8   1   7     1700.83     1697.28    104.22 o 
   9   1   7      923.46     1030.26     91.24 o 
  10   1   7       72.26       29.32     54.73 o 
  11   1   7      889.10      857.95     87.14 o 
  12   1   7     1000.37     1082.34    155.01 o 
  13   1   7     1356.31     1383.35    105.78 o 
  14   1   7     2135.76     1889.01    151.65 o 
  15   1   7     2322.28     2016.92    215.23 o 
  16   1   7     1238.73     1051.44    141.71 o 
  17   1   7     1033.60      903.77    160.89 o 
 -18   2   7      899.14     1048.41    169.06 o 
 -17   2   7     3202.67     3239.00    219.15 o 
 -16   2   7     3514.08     3977.14    355.20 o 
 -15   2   7     1890.37     2050.63    187.88 o 
 -14   2   7     3039.58     3333.81    240.38 o 
 -13   2   7     4497.42     4388.78    171.29 o 
 -12   2   7     1872.14     1747.61    118.35 o 
 -11   2   7      429.16      413.75     78.56 o 
 -10   2   7      273.55      267.53     69.32 o 
  -9   2   7      535.41      493.58     60.12 o 
  -8   2   7      274.95      260.21     49.32 o 
  -7   2   7       94.36       20.55     37.62 o 
  -6   2   7      421.88      418.54     63.23 o 
  -5   2   7      182.22      150.00     40.31 o 
  -4   2   7     6166.75     5877.55    127.06 o 
  -3   2   7     7541.58     7028.35    206.61 o 
  -2   2   7     7557.36     7328.17    134.69 o 
  -1   2   7     9655.11     9563.63    137.59 o 
   0   2   7     7820.08     7692.55    117.27 o 
   1   2   7     3026.15     2770.57     99.20 o 
   2   2   7     4296.15     4138.34    104.14 o 
   3   2   7    10493.53    10325.85    172.86 o 
   4   2   7     8970.19     8556.24    156.53 o 
   5   2   7     8968.95     8855.87    241.26 o 
   6   2   7    10012.12     9664.93    218.67 o 
   7   2   7     9070.74     8802.66    212.63 o 
   8   2   7     2503.37     2566.06    108.10 o 
   9   2   7      334.44      385.01     72.15 o 
  10   2   7      363.61      289.43     68.54 o 
  11   2   7     2220.53     2140.74    107.04 o 
  12   2   7     1262.05     1280.10    102.17 o 
  13   2   7      639.96      583.99     83.03 o 
  14   2   7       20.60      -53.86     67.46 o 
  15   2   7        4.74      -99.49     66.33 o 
  16   2   7       35.69       98.62    109.40 o 
  17   2   7      372.02      216.08     94.23 o 
 -18   3   7        1.92      -44.91    234.12 o 
 -17   3   7        5.36      131.93    118.19 o 
 -16   3   7        0.17      -80.59    150.52 o 
 -15   3   7       32.47       38.24    159.59 o 
 -14   3   7      687.48      533.57     92.33 o 
 -13   3   7     2409.42     2280.68    130.74 o 
 -12   3   7     1262.38     1282.54    116.66 o 
 -11   3   7     1454.48     1439.50    116.56 o 
 -10   3   7     1666.27     1707.78    124.76 o 
  -9   3   7     1756.04     1696.25    182.84 o 
  -8   3   7     2231.33     2091.37    126.71 o 
  -7   3   7     4016.04     4095.64    115.43 o 
  -6   3   7     4490.11     4413.02    117.64 o 
  -5   3   7     2548.33     2360.35     89.95 o 
  -4   3   7     3716.06     3746.08    102.61 o 
  -3   3   7     7205.93     7256.55    140.70 o 
  -2   3   7     2590.05     2457.96     71.41 o 
  -1   3   7     1262.39     1231.42     54.67 o 
   0   3   7     1190.10     1208.28     76.22 o 
   1   3   7      779.20      720.64     60.85 o 
   2   3   7      759.40      713.57     60.90 o 
   3   3   7      553.86      675.56     88.51 o 
   4   3   7       11.93      -12.67     45.81 o 
   5   3   7      321.23      259.48     61.80 o 
   6   3   7     1246.18     1294.25    106.72 o 
   7   3   7     1189.65     1462.56    156.41 o 
   8   3   7      506.48      576.21     86.03 o 
   9   3   7     3243.84     3396.45    143.02 o 
  10   3   7     2656.36     2588.96    158.02 o 
  11   3   7      498.10      522.85     87.18 o 
  12   3   7     1533.32     1459.48    140.49 o 
  13   3   7      916.59      972.22    178.28 o 
  14   3   7     1065.98     1011.78    125.91 o 
  15   3   7      958.09      957.77    130.50 o 
  16   3   7     1194.00     1115.86    135.14 o 
  17   3   7      767.57      849.92    125.49 o 
 -17   4   7       16.90       76.93    110.93 o 
 -16   4   7       28.90       49.47     91.08 o 
 -15   4   7        2.67      -72.21    114.40 o 
 -14   4   7       66.64       11.42     66.55 o 
 -13   4   7       89.71      -19.12     64.32 o 
 -12   4   7        0.21      -60.35     55.72 o 
 -11   4   7       29.06      -41.49     49.29 o 
 -10   4   7       54.53      -48.20     47.89 o 
  -9   4   7       47.79      -73.20     54.60 o 
  -8   4   7       12.95       -6.13     47.89 o 
  -7   4   7      111.70       53.77     41.85 o 
  -6   4   7       36.47      -12.47     36.39 o 
  -5   4   7      100.72       32.20     37.30 o 
  -4   4   7       49.76       -1.00     32.02 o 
  -3   4   7      299.35      283.89     56.46 o 
  -2   4   7      320.06      350.76     40.32 o 
  -1   4   7       17.57       17.52     36.75 o 
   0   4   7      273.19      268.66     48.89 o 
   1   4   7      782.18      858.18     67.95 o 
   2   4   7       20.23        1.06     37.00 o 
   3   4   7       46.02       19.96     36.27 o 
   4   4   7        0.33      -21.72     46.62 o 
   5   4   7       26.93      -27.75     45.93 o 
   6   4   7       20.73       16.71     52.50 o 
   7   4   7       16.60      -20.48     53.34 o 
   8   4   7       42.53        8.21     55.22 o 
   9   4   7      801.35      809.61     94.91 o 
  10   4   7        5.59       17.16     53.69 o 
  11   4   7       13.60       13.12     57.34 o 
  12   4   7       83.38      125.08     96.57 o 
  13   4   7      177.49       35.37     95.62 o 
  14   4   7       16.35     -121.10     80.74 o 
  15   4   7       13.98     -130.11     86.74 o 
  16   4   7        3.79     -136.43     90.96 o 
 -17   5   7       64.90      160.31    110.04 o 
 -16   5   7        3.93      -18.86     72.50 o 
 -15   5   7      310.85      128.43    124.92 o 
 -14   5   7      387.17      342.01     89.95 o 
 -13   5   7     1051.86     1310.24    125.24 o 
 -12   5   7     1584.43     1874.75    123.52 o 
 -11   5   7     1495.35     1700.77    137.97 o 
 -10   5   7      980.00      900.22     96.71 o 
  -9   5   7      647.35      593.52     81.73 o 
  -8   5   7      559.21      451.40     75.54 o 
  -7   5   7     1683.49     1566.46    128.18 o 
  -6   5   7     3452.46     3383.81    119.60 o 
  -5   5   7     2388.29     2346.77     90.81 o 
  -4   5   7     3702.97     3689.67    136.70 o 
  -3   5   7     3903.90     3805.14    110.65 o 
  -2   5   7     1181.13     1236.33     98.77 o 
  -1   5   7      297.50      271.18     51.03 o 
   0   5   7      174.03      121.34     46.35 o 
   1   5   7     1690.31     1525.72     79.49 o 
   2   5   7     1050.08     1192.31     82.50 o 
   3   5   7      676.37      579.60     78.87 o 
   4   5   7      108.81      123.98     55.39 o 
   5   5   7        0.20       16.02     50.93 o 
   6   5   7      610.54      625.04     88.94 o 
   7   5   7     3027.91     2891.18    134.44 o 
   8   5   7     2751.90     2797.10    133.33 o 
   9   5   7      783.74      634.60     88.09 o 
  10   5   7      372.03      194.59    102.40 o 
  11   5   7      643.73      605.45    131.32 o 
  12   5   7      630.29      562.53    136.45 o 
  13   5   7      866.21      630.12    139.87 o 
  14   5   7     1041.91     1005.44    161.80 o 
  15   5   7     1066.32     1283.69    179.50 o 
 -16   6   7     1207.77     1511.54    333.15 o 
 -15   6   7     2386.13     2563.88    197.07 o 
 -14   6   7     2045.56     2171.86    153.74 o 
 -13   6   7      490.40      593.66     97.29 o 
 -12   6   7      964.62      766.82    103.88 o 
 -11   6   7     1240.54     1061.61    112.14 o 
 -10   6   7      221.69      242.94     72.22 o 
  -9   6   7      164.83       81.45     60.92 o 
  -8   6   7      642.62      650.09     93.87 o 
  -7   6   7      243.56      195.35     59.86 o 
  -6   6   7        6.28        3.87     45.99 o 
  -5   6   7      892.04      809.37     72.45 o 
  -4   6   7      756.07      878.89     87.23 o 
  -3   6   7     2064.16     1939.45    106.69 o 
  -2   6   7     5087.31     4965.84    160.72 o 
  -1   6   7     3518.84     3426.13    135.57 o 
   0   6   7     1460.23     1695.97    105.28 o 
   1   6   7     6395.63     6434.23    156.09 o 
   2   6   7     5245.86     5332.87    143.37 o 
   3   6   7     3181.90     3428.54    139.59 o 
   4   6   7     5993.57     6176.00    186.39 o 
   5   6   7     7387.31     7524.20    209.87 o 
   6   6   7     4457.77     4678.56    169.40 o 
   7   6   7     2392.56     2365.07    128.34 o 
   8   6   7     1553.92     1851.98    179.33 o 
   9   6   7     1117.93     1194.08    366.66 o 
  10   6   7      896.84     1001.56    153.87 o 
  11   6   7      542.00      383.29    125.32 o 
  12   6   7      228.67       99.55    109.33 o 
  13   6   7      197.88      189.95    112.73 o 
  14   6   7      113.23      -13.80    101.15 o 
 -14   7   7        1.77      -55.34    107.41 o 
 -13   7   7      364.58      259.75    120.90 o 
 -12   7   7     1394.47     1415.13    134.34 o 
 -11   7   7      405.40      322.02     99.20 o 
 -10   7   7      221.82      111.22     72.21 o 
  -9   7   7     2215.02     2279.44    133.72 o 
  -8   7   7     4510.28     4200.35    295.71 o 
  -7   7   7     2674.77     2577.48    250.46 o 
  -6   7   7     1795.07     1755.09    139.24 o 
  -5   7   7     1993.05     1627.07    197.19 o 
  -4   7   7     1172.64     1264.22    140.65 o 
  -3   7   7     1574.81     1584.43    158.03 o 
  -2   7   7     1812.00     1812.03    114.41 o 
  -1   7   7     1196.93     1293.28    107.69 o 
   0   7   7      502.40      419.74     81.20 o 
   1   7   7       68.81      144.62     60.11 o 
   2   7   7      422.91      418.85     62.87 o 
   3   7   7       49.37      -42.76     73.50 o 
   4   7   7      964.47      952.92    180.92 o 
   5   7   7      196.73       55.55     84.79 o 
   6   7   7        5.60      -69.01     51.22 o 
   7   7   7       74.19        2.23     56.15 o 
   8   7   7      231.16      221.77    102.93 o 
   9   7   7      523.04      350.41    119.64 o 
  10   7   7      842.14      926.23    154.66 o 
  11   7   7     1115.61     1291.38    392.39 o 
  12   7   7      790.03      850.31    151.85 o 
  13   7   7      633.17      691.86    147.90 o 
 -13   8   7        2.07       29.46     79.49 o 
 -12   8   7      203.16      171.95     81.17 o 
 -11   8   7      679.13      561.57     96.86 o 
 -10   8   7      110.84      -79.81    167.77 o 
  -9   8   7        8.51      -44.68     72.61 o 
  -8   8   7        9.05       22.56     90.14 o 
  -7   8   7       51.14       -1.02     77.25 o 
  -6   8   7      192.13      175.81     89.46 o 
  -5   8   7      255.84      248.84     95.26 o 
  -4   8   7        5.41      -89.94     59.96 o 
  -3   8   7       54.21       -1.27     70.50 o 
  -2   8   7       60.06       45.31     58.14 o 
  -1   8   7      118.11       50.67     60.91 o 
   0   8   7      121.54       38.34     56.67 o 
   1   8   7     1023.71     1058.62    104.98 o 
   2   8   7      180.90      167.66     64.95 o 
   3   8   7        6.79      -46.51     66.00 o 
   4   8   7       27.54        6.14     59.28 o 
   5   8   7      140.88      147.32     68.32 o 
   6   8   7      129.74       77.71     68.17 o 
   7   8   7       44.51      -54.71     83.79 o 
   8   8   7        5.97      -91.61     79.25 o 
   9   8   7      129.41     -123.29     82.19 o 
  10   8   7      206.69      156.02    112.33 o 
  11   8   7       17.11      -43.46     93.05 o 
 -10   9   7      182.46       26.10    111.86 o 
  -9   9   7      111.28       69.86     98.89 o 
  -8   9   7      407.30      290.61    116.91 o 
  -7   9   7     1380.40     1335.62    321.03 o 
  -6   9   7     1607.24     1996.61    191.82 o 
  -5   9   7     1760.82     2061.46    191.19 o 
  -4   9   7     1672.21     1732.41    179.09 o 
  -3   9   7     1228.83     1107.40    167.56 o 
  -2   9   7      435.80      348.40     99.35 o 
  -1   9   7       29.06      -10.22     59.70 o 
   0   9   7        0.77      -33.73     59.14 o 
   1   9   7        7.14      -24.78     53.46 o 
   2   9   7       91.75       67.07     87.06 o 
   3   9   7       90.12       29.91     79.15 o 
   4   9   7       15.47      -43.95     75.25 o 
   5   9   7        0.97      -88.07     58.71 o 
   6   9   7      100.83      -78.43     87.14 o 
   7   9   7      292.30      319.82    115.54 o 
   8   9   7      318.74      264.58    118.72 o 
   9   9   7      285.18       97.84    126.32 o 
  -7  10   7        0.00     -113.54    106.59 o 
  -6  10   7       58.92      -98.25     94.67 o 
  -5  10   7      100.35       25.48     90.50 o 
  -4  10   7      307.64      178.14    103.71 o 
  -3  10   7      751.16      688.55    135.38 o 
  -2  10   7     1036.40      935.50    199.32 o 
  -1  10   7     1152.96     1156.98    150.85 o 
   0  10   7     1267.74     1452.18    133.77 o 
   1  10   7     1366.31     1482.83    158.12 o 
   2  10   7     1545.11     1872.02    149.08 o 
   3  10   7     1704.91     2034.04    148.46 o 
   4  10   7     1296.30     1209.73    179.05 o 
   5  10   7     1206.71      938.31    236.08 o 
   6  10   7     1511.95     1429.43    269.07 o 
 -18   0   8     2323.38     2633.04    293.44 o 
 -17   0   8     1521.74     1817.27    270.97 o 
 -16   0   8     1472.65     1192.64    239.33 o 
 -15   0   8      932.01     1019.32    224.48 o 
 -14   0   8     1010.21      669.94    191.57 o 
 -13   0   8      923.74     1310.67    235.32 o 
 -12   0   8     1106.79     1362.88    237.01 o 
 -11   0   8     2220.55     2162.30    139.58 o 
 -10   0   8     3018.66     2835.60    314.64 o 
  -9   0   8     1975.50     2048.68    280.99 o 
  -8   0   8      410.83      374.30     88.04 o 
  -7   0   8       56.75       61.44     63.07 o 
  -6   0   8     1851.77     1771.97    238.22 o 
  -5   0   8     1078.21     1133.59    113.01 o 
  -4   0   8       57.70       -2.78     68.04 o 
  -3   0   8      169.54      109.82     64.66 o 
  -2   0   8       67.48       27.92     53.17 o 
  -1   0   8     1626.21     1366.72    102.05 o 
   0   0   8     8084.61     7401.37    310.74 o 
   1   0   8    15006.48    14445.27    461.68 o 
   2   0   8    10521.24    10587.53    386.79 o 
   3   0   8    10247.33    10133.17    273.38 o 
   4   0   8     8847.26     9157.50    264.45 o 
   5   0   8     5005.99     4711.74    192.65 o 
   6   0   8     4204.14     4151.27    185.54 o 
   7   0   8     3667.77     3797.32    183.42 o 
   8   0   8     4466.31     4627.20    206.90 o 
   9   0   8     6696.61     6719.46    248.59 o 
  10   0   8     2160.59     2032.75    150.27 o 
  11   0   8      924.98     1125.28    258.33 o 
  12   0   8     1096.11     1202.68    149.81 o 
  13   0   8       16.33      -94.18     73.35 o 
  14   0   8       32.71      -71.79     79.74 o 
  15   0   8      117.61        3.28    116.66 o 
  16   0   8       45.95      -22.04    130.80 o 
 -18   1   8        2.95      158.12    155.27 o 
 -17   1   8      190.62       38.51    123.26 o 
 -16   1   8      137.07      131.77    118.42 o 
 -15   1   8       30.01      103.30    112.01 o 
 -14   1   8      145.48       68.21     96.11 o 
 -13   1   8      197.86      162.54    111.61 o 
 -12   1   8      345.51      335.11     78.32 o 
 -11   1   8     1111.75     1105.59    109.61 o 
 -10   1   8     1822.24     1769.34    164.67 o 
  -9   1   8     3355.75     3206.96    113.52 o 
  -8   1   8     6128.62     5850.87    150.88 o 
  -7   1   8     6496.38     6606.23    154.30 o 
  -6   1   8     4199.17     4136.74    120.16 o 
  -5   1   8     1358.08     1354.33     82.48 o 
  -4   1   8      549.94      633.84     63.26 o 
  -3   1   8     1443.46     1413.73     84.99 o 
  -2   1   8     3332.37     3292.16     97.03 o 
  -1   1   8     3208.75     3016.58    109.87 o 
   0   1   8     3521.27     3297.60    234.46 o 
   1   1   8     1018.33     1056.31     90.14 o 
   2   1   8        1.26       -9.11     43.91 o 
   3   1   8      264.59      288.36     64.79 o 
   4   1   8       23.56       13.32     44.58 o 
   5   1   8      491.29      478.64     81.88 o 
   6   1   8      231.81      139.51     56.52 o 
   7   1   8        8.13      -21.06     48.49 o 
   8   1   8       35.56      -16.06     50.92 o 
   9   1   8      124.21       61.85     57.40 o 
  10   1   8     1710.19     1850.73    111.06 o 
  11   1   8     1275.88     1515.00    120.12 o 
  12   1   8     1601.00     1733.18    119.12 o 
  13   1   8     1830.40     2006.85    124.80 o 
  14   1   8     1377.46     1493.95    120.67 o 
  15   1   8      929.30     1035.82    134.60 o 
  16   1   8      632.73      649.82    113.22 o 
 -17   2   8        0.87     -129.46    105.21 o 
 -16   2   8      160.99       91.78    114.70 o 
 -15   2   8       11.81       17.25    102.70 o 
 -14   2   8       62.23        9.99    107.34 o 
 -13   2   8       54.26        2.46     62.20 o 
 -12   2   8       16.42       25.18     58.83 o 
 -11   2   8      171.96      109.41    114.49 o 
 -10   2   8      133.06      125.57     64.77 o 
  -9   2   8      137.91      127.39     48.32 o 
  -8   2   8      116.55       99.02     49.14 o 
  -7   2   8       29.56      -24.47     38.84 o 
  -6   2   8        1.52      -55.71     37.14 o 
  -5   2   8      268.38      264.28     50.97 o 
  -4   2   8      437.00      438.34     54.03 o 
  -3   2   8      868.60      880.59     65.77 o 
  -2   2   8        0.14      -27.49     38.67 o 
  -1   2   8      532.29      581.23     68.46 o 
   0   2   8      220.66      220.70     58.70 o 
   1   2   8      116.72      118.29     43.60 o 
   2   2   8       51.44      -24.97     44.57 o 
   3   2   8      234.41      174.33     58.94 o 
   4   2   8       80.74       83.87     52.83 o 
   5   2   8        0.27       -3.03     52.26 o 
   6   2   8      489.43      503.08     81.26 o 
   7   2   8        0.52      -49.11     53.80 o 
   8   2   8      612.67      547.20     88.78 o 
   9   2   8       33.56      -51.87     46.47 o 
  10   2   8      310.11      202.63     61.00 o 
  11   2   8      111.54       62.10     56.32 o 
  12   2   8       11.94      -45.95     53.90 o 
  13   2   8      130.99       78.20     65.05 o 
  14   2   8        2.71      -98.22     65.48 o 
  15   2   8       23.40     -108.00     72.00 o 
  16   2   8        1.01      -71.00     75.54 o 
 -17   3   8       20.65       32.62    102.22 o 
 -16   3   8        0.27      -31.55    108.67 o 
 -15   3   8       54.85       -0.56    102.71 o 
 -14   3   8      619.13      506.21    100.37 o 
 -13   3   8      512.03      393.93     86.80 o 
 -12   3   8      245.70      155.46     67.98 o 
 -11   3   8      435.03      401.77     80.17 o 
 -10   3   8     1563.32     1529.90    108.89 o 
  -9   3   8     2836.95     2708.77    128.33 o 
  -8   3   8     2926.40     2879.37    104.45 o 
  -7   3   8     2765.78     2829.77    104.89 o 
  -6   3   8     2842.99     2796.44    117.33 o 
  -5   3   8     1208.39     1313.44     82.21 o 
  -4   3   8      597.35      606.99     60.78 o 
  -3   3   8     1914.41     1741.41     97.97 o 
  -2   3   8     4276.74     4195.45    127.54 o 
  -1   3   8     5682.26     5606.03    131.92 o 
   0   3   8     3217.07     3147.46    101.65 o 
   1   3   8      653.51      615.46     62.90 o 
   2   3   8        5.35      -11.97     37.58 o 
   3   3   8       39.39        5.06     48.59 o 
   4   3   8       18.81      -12.51     47.74 o 
   5   3   8       87.68       17.83     57.00 o 
   6   3   8       28.64      -60.34     52.66 o 
   7   3   8      342.51      327.16     78.42 o 
   8   3   8       61.77       99.42     62.50 o 
   9   3   8      685.44      688.64     95.21 o 
  10   3   8     2516.84     2387.37    134.94 o 
  11   3   8     2107.72     2199.88    127.43 o 
  12   3   8     2116.68     2164.85    142.10 o 
  13   3   8      986.66     1147.53    257.38 o 
  14   3   8      427.12      310.45    129.54 o 
  15   3   8      295.44      286.49    113.85 o 
  16   3   8      349.32      427.57    459.50 o 
 -16   4   8     1346.78     1586.75    191.80 o 
 -15   4   8     1549.19     1990.03    153.89 o 
 -14   4   8     1317.55     1539.87    134.86 o 
 -13   4   8     2397.00     2249.79    181.15 o 
 -12   4   8     2667.70     2444.34    135.39 o 
 -11   4   8     2602.12     2628.71    137.11 o 
 -10   4   8     2000.23     1984.10    117.92 o 
  -9   4   8      563.03      444.04    100.19 o 
  -8   4   8       16.99       -4.78     48.34 o 
  -7   4   8      166.50      136.49     47.73 o 
  -6   4   8      372.81      361.01     56.34 o 
  -5   4   8      605.12      587.34     65.50 o 
  -4   4   8     1793.55     1736.23    109.53 o 
  -3   4   8      772.31      889.27     90.80 o 
  -2   4   8     1393.32     1530.46    117.71 o 
  -1   4   8     3817.20     3804.33    114.06 o 
   0   4   8     5829.87     5844.57    141.06 o 
   1   4   8     5221.73     5101.25    132.30 o 
   2   4   8     5711.02     5600.57    139.41 o 
   3   4   8     4524.46     4561.19    127.74 o 
   4   4   8     3432.21     3472.47    114.06 o 
   5   4   8     2346.23     2209.26    157.58 o 
   6   4   8     1809.31     1944.38    117.40 o 
   7   4   8     3891.13     3870.35    154.06 o 
   8   4   8     5781.31     5891.32    190.71 o 
   9   4   8     3216.59     3343.40    149.33 o 
  10   4   8     1984.67     2013.19    187.72 o 
  11   4   8     1246.45     1216.46    118.62 o 
  12   4   8      531.87      616.10    182.86 o 
  13   4   8       88.18      -61.12     92.50 o 
  14   4   8       16.51       55.25    101.48 o 
  15   4   8       10.18      -52.97    148.99 o 
 -15   5   8      128.48       27.58     68.54 o 
 -14   5   8       18.07       92.05     91.36 o 
 -13   5   8      255.31      225.77     84.29 o 
 -12   5   8     1126.96      901.71    109.11 o 
 -11   5   8     1337.15     1188.17    116.86 o 
 -10   5   8     1495.77     1486.88    123.13 o 
  -9   5   8     1674.50     1698.10    118.55 o 
  -8   5   8     1710.99     1534.94    108.76 o 
  -7   5   8     1596.22     1479.18    104.20 o 
  -6   5   8     1522.36     1721.16    103.54 o 
  -5   5   8     3401.98     3209.87    167.57 o 
  -4   5   8     3763.49     3913.99    144.61 o 
  -3   5   8     2095.98     1999.63    108.48 o 
  -2   5   8     1756.77     1787.35    103.85 o 
  -1   5   8      952.49     1102.70    125.67 o 
   0   5   8      335.70      399.08     60.44 o 
   1   5   8      453.49      426.97     62.36 o 
   2   5   8      317.10      258.34     55.46 o 
   3   5   8      186.83      123.80     48.99 o 
   4   5   8       25.58       -0.07     40.48 o 
   5   5   8       40.76       26.08     56.54 o 
   6   5   8        7.70      -73.21     48.81 o 
   7   5   8      130.82       49.59     58.34 o 
   8   5   8      534.85      551.87     88.89 o 
   9   5   8      553.44      430.19     92.17 o 
  10   5   8     1119.44     1256.49    150.72 o 
  11   5   8      963.35     1084.45    159.91 o 
  12   5   8      891.77      743.49    149.95 o 
  13   5   8      908.83      910.05    160.42 o 
  14   5   8      629.12      475.56    136.84 o 
 -14   6   8        2.00       92.44    101.40 o 
 -13   6   8        1.93      -45.70    124.12 o 
 -12   6   8        4.62       31.89     64.82 o 
 -11   6   8        1.43      -54.03     80.98 o 
 -10   6   8      257.57      182.46     70.52 o 
  -9   6   8      169.79      128.86     65.51 o 
  -8   6   8        5.64      -41.88     49.14 o 
  -7   6   8      260.94      279.57     64.15 o 
  -6   6   8      498.42      393.77     96.40 o 
  -5   6   8      474.70      243.47     87.49 o 
  -4   6   8       10.81      -61.26     47.80 o 
  -3   6   8      531.68      507.85     81.44 o 
  -2   6   8      742.20      695.81    117.88 o 
  -1   6   8      275.50      188.37     61.66 o 
   0   6   8      408.07      373.20     70.06 o 
   1   6   8       98.89       58.00     55.24 o 
   2   6   8       68.91       13.79     43.01 o 
   3   6   8      211.21      132.57     50.99 o 
   4   6   8       16.28       10.02     40.25 o 
   5   6   8      255.77      194.80     67.90 o 
   6   6   8      183.38      153.68     67.42 o 
   7   6   8       54.63       23.17     61.63 o 
   8   6   8        8.30      -74.50     50.58 o 
   9   6   8       24.85     -100.43     81.27 o 
  10   6   8       15.80     -127.80     85.20 o 
  11   6   8        6.88      -76.90     85.93 o 
  12   6   8        3.43     -132.76     88.51 o 
  13   6   8       66.64      -69.46     92.14 o 
 -13   7   8       68.50       40.58    152.05 o 
 -12   7   8        5.83      -93.95    112.86 o 
 -11   7   8      689.03      600.84    101.36 o 
 -10   7   8     1371.09     1288.83    124.71 o 
  -9   7   8     1966.89     2035.02    137.23 o 
  -8   7   8     2515.81     2454.28    165.78 o 
  -7   7   8     1900.99     2060.04    166.31 o 
  -6   7   8     1626.32     1758.31    210.64 o 
  -5   7   8     1081.94     1158.25    137.01 o 
  -4   7   8      184.33       83.98     73.49 o 
  -3   7   8      359.41      422.25     81.26 o 
  -2   7   8     1420.61     1527.70    114.62 o 
  -1   7   8     1393.37     1557.86    122.86 o 
   0   7   8      710.39      670.14     89.78 o 
   1   7   8      548.41      526.77    103.62 o 
   2   7   8      129.95      112.82     61.15 o 
   3   7   8       91.72       51.19     51.29 o 
   4   7   8      262.83      231.59     74.13 o 
   5   7   8      252.86      232.20     76.69 o 
   6   7   8        0.62      -66.02     77.62 o 
   7   7   8       44.43      -29.69     62.76 o 
   8   7   8       25.89      -75.04     83.90 o 
   9   7   8      137.08       89.33    107.14 o 
  10   7   8      308.76      270.42    167.83 o 
  11   7   8      959.22      848.39    164.47 o 
  12   7   8      550.33      570.81    147.46 o 
 -11   8   8     1311.97     1299.80    128.96 o 
 -10   8   8     1090.53     1172.66    174.42 o 
  -9   8   8       54.64      -92.74    100.94 o 
  -8   8   8        1.92     -108.35     72.24 o 
  -7   8   8       35.32      -53.99     75.65 o 
  -6   8   8        0.72      -94.75     67.71 o 
  -5   8   8       16.24      -77.08     70.26 o 
  -4   8   8      270.35      138.56     83.97 o 
  -3   8   8      798.12      835.08    125.86 o 
  -2   8   8      487.73      505.68    149.85 o 
  -1   8   8      795.09      709.76    175.53 o 
   0   8   8     1668.54     1873.27    123.53 o 
   1   8   8     2081.24     2168.80    131.85 o 
   2   8   8     3832.98     3781.35    243.05 o 
   3   8   8     3427.68     3618.59    212.45 o 
   4   8   8     2522.14     2770.85    141.73 o 
   5   8   8     1738.27     1878.69    145.40 o 
   6   8   8     1771.79     1812.69    135.76 o 
   7   8   8     1534.29     1745.14    205.95 o 
   8   8   8     1287.44     1759.86    470.80 o 
   9   8   8      964.22     1179.96    173.33 o 
  10   8   8      851.03     1047.49    175.28 o 
  -8   9   8      541.95      277.69    111.86 o 
  -7   9   8      906.80      815.67    152.40 o 
  -6   9   8     1101.35     1272.05    165.63 o 
  -5   9   8     1165.31     1505.76    174.44 o 
  -4   9   8     1043.69     1078.61    152.55 o 
  -3   9   8     1093.42     1214.00    269.35 o 
  -2   9   8      766.98      818.53    135.66 o 
  -1   9   8      250.59      264.62     86.36 o 
   0   9   8      205.93      157.24     82.36 o 
   1   9   8      405.57      423.73     85.88 o 
   2   9   8      256.25      225.61     78.44 o 
   3   9   8      269.11      251.01    134.40 o 
   4   9   8       43.51      107.32     72.87 o 
   5   9   8       73.57      -79.45     80.96 o 
   6   9   8       99.18       72.16    161.07 o 
   7   9   8      214.57      102.80    109.99 o 
  -4  10   8        1.48     -129.30     86.20 o 
  -3  10   8       42.29       16.43     93.53 o 
  -2  10   8      107.19      225.05    104.09 o 
  -1  10   8        5.31      -66.89     88.50 o 
   0  10   8       30.49       37.46     90.35 o 
   1  10   8       53.76       66.53     76.19 o 
   2  10   8       31.05       75.83     76.00 o 
 -16   1   9       92.26      148.02    155.33 o 
 -15   1   9       11.58      -26.56    100.34 o 
 -14   1   9      252.01      285.70    114.24 o 
 -13   1   9      607.16      575.26    135.06 o 
 -12   1   9      899.09      773.78    110.33 o 
 -11   1   9     1212.69     1344.27    119.99 o 
 -10   1   9     1893.91     1855.83     98.56 o 
  -9   1   9     1124.41     1231.49     92.41 o 
  -8   1   9      569.30      665.51     74.62 o 
  -7   1   9     1047.99     1035.67     92.36 o 
  -6   1   9     2286.26     2205.21     99.72 o 
  -5   1   9     6105.06     6114.24    149.17 o 
  -4   1   9     7157.40     7080.85    221.20 o 
  -3   1   9     4443.41     4288.29    143.40 o 
  -2   1   9     1123.91     1099.46    115.63 o 
  -1   1   9       35.60       57.41     60.95 o 
   0   1   9      405.78      425.19     83.98 o 
   1   1   9     1861.92     1967.19    129.44 o 
   2   1   9      833.39      904.87     93.65 o 
   3   1   9       52.12       10.24     56.32 o 
   4   1   9      429.76      459.92     80.47 o 
   5   1   9       87.49      -24.06     57.41 o 
   6   1   9      128.00       63.20     58.63 o 
   7   1   9      593.60      679.65     80.88 o 
   8   1   9      832.13      811.23     87.72 o 
   9   1   9      209.50      251.61     64.47 o 
  10   1   9      512.19      521.47     79.80 o 
  11   1   9     1207.99     1068.19    102.93 o 
  12   1   9      178.51      105.82     62.48 o 
  13   1   9      507.04      484.47     85.90 o 
  14   1   9      958.24      910.68    106.02 o 
  15   1   9     1270.53      932.52    130.44 o 
 -16   2   9     2164.54     2095.29    212.49 o 
 -15   2   9     1840.82     2004.59    220.55 o 
 -14   2   9     2335.81     2456.75    204.18 o 
 -13   2   9     3143.10     3020.25    155.26 o 
 -12   2   9     1651.06     1697.73    167.61 o 
 -11   2   9      373.70      323.62     75.58 o 
 -10   2   9      437.94      406.76     82.55 o 
  -9   2   9      515.41      466.59     65.64 o 
  -8   2   9       95.84       53.46     45.57 o 
  -7   2   9      240.28      223.76     53.33 o 
  -6   2   9     1032.72     1124.62     84.60 o 
  -5   2   9      186.54      108.27     57.05 o 
  -4   2   9      828.91      906.94     93.26 o 
  -3   2   9     3338.93     3115.44    124.82 o 
  -2   2   9     3793.33     3668.55    133.36 o 
  -1   2   9     3256.69     3131.62    176.25 o 
   0   2   9     1903.16     1952.43    161.59 o 
   1   2   9     1049.81     1194.13    102.37 o 
   2   2   9     2930.24     2936.24    127.13 o 
   3   2   9     5577.52     5763.56    176.71 o 
   4   2   9     7050.86     7001.23    197.75 o 
   5   2   9     5699.31     5990.86    184.68 o 
   6   2   9     5789.44     5967.52    187.06 o 
   7   2   9     5596.16     5800.44    187.68 o 
   8   2   9     3498.44     3571.85    150.99 o 
   9   2   9     1711.50     1685.03    123.87 o 
  10   2   9     1641.35     1671.34    134.67 o 
  11   2   9      367.50      265.79     80.11 o 
  12   2   9      423.62      381.07     82.51 o 
  13   2   9      852.24      665.98     93.69 o 
  14   2   9      479.69      340.83    104.41 o 
  15   2   9       85.77      138.29    134.88 o 
 -16   3   9        2.61      -23.18    117.51 o 
 -15   3   9        2.32      -21.15    242.56 o 
 -14   3   9      228.16      130.63     91.68 o 
 -13   3   9      553.47      535.80    134.78 o 
 -12   3   9      636.38      670.97    100.24 o 
 -11   3   9     1306.40     1467.67    127.20 o 
 -10   3   9     1366.45     1342.75    119.12 o 
  -9   3   9      567.24      612.83    131.81 o 
  -8   3   9      755.85      806.74    131.92 o 
  -7   3   9     2680.18     2578.56    102.64 o 
  -6   3   9     3506.22     3391.98    135.31 o 
  -5   3   9     1039.63     1182.63     99.59 o 
  -4   3   9     2066.78     1900.05    105.11 o 
  -3   3   9     2882.60     2796.21    121.27 o 
  -2   3   9     1735.58     1685.67    100.56 o 
  -1   3   9     1499.60     1504.40     98.79 o 
   0   3   9     1194.69     1318.77    100.41 o 
   1   3   9     1032.76     1140.98    100.26 o 
   2   3   9      347.17      355.99     72.23 o 
   3   3   9      605.50      637.63    129.97 o 
   4   3   9     1088.24      899.66    112.97 o 
   5   3   9      191.92      141.31     62.57 o 
   6   3   9       69.43       20.08     56.59 o 
   7   3   9      396.49      281.88     92.77 o 
   8   3   9      728.87      798.68    100.41 o 
   9   3   9      763.21      620.33     92.42 o 
  10   3   9      478.70      743.16    133.81 o 
  11   3   9     1329.30     1374.54    130.26 o 
  12   3   9     1149.32     1397.55    131.16 o 
  13   3   9      855.97      843.21    278.33 o 
  14   3   9      783.58      937.10    173.69 o 
 -15   4   9       29.57       16.96     75.86 o 
 -14   4   9       16.50      -82.13     77.53 o 
 -13   4   9       90.74       33.05    109.96 o 
 -12   4   9        0.53      -29.18     58.78 o 
 -11   4   9        0.16      -34.62     82.55 o 
 -10   4   9       60.30       15.93     65.41 o 
  -9   4   9      103.06       76.73     58.92 o 
  -8   4   9        4.07      -26.36     51.96 o 
  -7   4   9        5.70      -86.76     58.89 o 
  -6   4   9      166.07       21.31     59.00 o 
  -5   4   9      157.06       77.94     75.86 o 
  -4   4   9      343.38      287.75    125.28 o 
  -3   4   9      409.92      248.16     69.23 o 
  -2   4   9      176.10      177.33     60.99 o 
  -1   4   9        7.17      -65.42     45.27 o 
   0   4   9      104.57       68.72     48.05 o 
   1   4   9      263.66      312.62     68.63 o 
   2   4   9       83.70        5.58     55.79 o 
   3   4   9        0.54      -56.02     47.40 o 
   4   4   9       46.81      -36.96     52.63 o 
   5   4   9        4.92      -26.31     46.46 o 
   6   4   9       29.53      -16.44     54.24 o 
   7   4   9       18.09      -37.97     49.60 o 
   8   4   9       28.77      -20.97     58.47 o 
   9   4   9        0.04      -49.67     55.85 o 
  10   4   9       36.11      -50.05     59.37 o 
  11   4   9       91.57       70.83     67.68 o 
  12   4   9        2.47     -140.24    158.27 o 
  13   4   9       24.73       41.37    106.15 o 
 -14   5   9       90.53        7.90     74.14 o 
 -13   5   9      558.92      595.51     99.71 o 
 -12   5   9      735.14      710.88    134.14 o 
 -11   5   9      937.10     1059.68    155.51 o 
 -10   5   9      714.93      715.56    105.71 o 
  -9   5   9      505.71      390.49     80.29 o 
  -8   5   9      569.90      594.72    111.61 o 
  -7   5   9      726.08      475.37    103.91 o 
  -6   5   9     1160.70     1365.09    142.08 o 
  -5   5   9     2933.74     2972.24    133.22 o 
  -4   5   9     4263.09     4458.20    160.85 o 
  -3   5   9     1521.51     1668.08    110.51 o 
  -2   5   9      414.88      378.31    100.61 o 
  -1   5   9      315.53      241.03     67.33 o 
   0   5   9      369.12      287.53     68.88 o 
   1   5   9      622.88      583.51     96.73 o 
   2   5   9      793.02      874.26     96.14 o 
   3   5   9      793.71      829.01     96.22 o 
   4   5   9      626.03      515.39     86.13 o 
   5   5   9       31.25      -34.13     54.28 o 
   6   5   9      262.20      146.76     68.33 o 
   7   5   9      602.86      531.35     89.50 o 
   8   5   9      479.92      473.87     89.12 o 
   9   5   9      857.31      829.92    107.78 o 
  10   5   9      760.52      937.61    115.92 o 
  11   5   9      231.61      240.23    120.95 o 
  12   5   9      317.69      115.69    108.94 o 
  13   5   9      339.53      237.92    128.65 o 
 -13   6   9      648.10      934.71    148.94 o 
 -12   6   9      533.27      548.15     94.59 o 
 -11   6   9      456.72      445.02    149.86 o 
 -10   6   9      453.94      431.89    118.40 o 
  -9   6   9      459.73      362.46    109.57 o 
  -8   6   9      333.71      176.27     92.20 o 
  -7   6   9      166.87       20.03     72.08 o 
  -6   6   9        0.97      -85.01     61.93 o 
  -5   6   9       26.03     -101.65     67.76 o 
  -4   6   9       40.68      -76.38     50.92 o 
  -3   6   9      941.90      932.80    102.38 o 
  -2   6   9     1685.81     1555.50    194.63 o 
  -1   6   9      827.28      968.06    192.24 o 
   0   6   9     1308.95     1604.12    185.76 o 
   1   6   9     2682.05     2469.43    125.19 o 
   2   6   9     1819.16     1899.34    112.94 o 
   3   6   9     1845.04     2097.09    127.18 o 
   4   6   9     2928.45     2929.32    142.33 o 
   5   6   9     4998.48     4964.42    189.00 o 
   6   6   9     4322.22     4152.99    225.51 o 
   7   6   9     2635.67     2796.97    148.35 o 
   8   6   9     1691.16     1745.19    132.69 o 
   9   6   9     1145.39     1414.61    164.42 o 
  10   6   9      507.08      378.61    133.97 o 
  11   6   9      740.66      627.60    148.14 o 
 -11   7   9      367.17      336.03    161.03 o 
 -10   7   9      162.02       80.21    196.36 o 
  -9   7   9      615.67      491.79    135.44 o 
  -8   7   9     1534.74     1352.03    167.14 o 
  -7   7   9     1578.87     1659.92    169.24 o 
  -6   7   9     1472.44     1337.38    156.02 o 
  -5   7   9     1379.08     1381.74    223.14 o 
  -4   7   9      556.82      258.17    100.43 o 
  -3   7   9      321.76      440.82     85.39 o 
  -2   7   9     2033.55     1994.82    124.93 o 
  -1   7   9     3428.02     3419.51    151.24 o 
   0   7   9      700.35      666.46     92.12 o 
   1   7   9       21.73       77.94     64.77 o 
   2   7   9      438.01      265.58     72.88 o 
   3   7   9      118.02       38.16     63.14 o 
   4   7   9        7.75      -41.44     62.99 o 
   5   7   9        1.40      -36.06     62.90 o 
   6   7   9      126.46       60.93     75.49 o 
   7   7   9       84.93      -82.75     63.36 o 
   8   7   9      143.99       47.02     99.18 o 
   9   7   9      263.82       71.65    137.98 o 
  10   7   9      255.10      170.52    122.63 o 
  -9   8   9       30.29        9.86    120.99 o 
  -8   8   9        2.54     -159.63    165.86 o 
  -7   8   9       59.27      -25.48     83.35 o 
  -6   8   9      270.52      139.05    144.15 o 
  -5   8   9       91.24      -50.62     86.17 o 
  -4   8   9       18.03       12.86     82.61 o 
  -3   8   9       46.70      -31.08     82.75 o 
  -2   8   9       45.98      -71.22     57.55 o 
  -1   8   9       37.58      -25.82     65.04 o 
   0   8   9        0.92      -82.39     54.93 o 
   1   8   9       17.40      -33.52     59.63 o 
   2   8   9      205.84      196.65     74.24 o 
   3   8   9      128.04      116.02     72.72 o 
   4   8   9       26.94       34.88     62.66 o 
   5   8   9       63.45       53.55     75.54 o 
   6   8   9       33.66      -31.02     66.31 o 
   7   8   9       11.04     -130.70     87.14 o 
  -5   9   9      873.69      825.74    143.80 o 
  -4   9   9      946.82     1063.40    217.46 o 
  -3   9   9     1090.37      976.08    151.98 o 
  -2   9   9      532.85      656.89    128.50 o 
  -1   9   9      185.33      175.71    102.71 o 
   0   9   9      122.31      118.86     75.15 o 
   1   9   9        5.80      -51.11     65.16 o 
   2   9   9       29.17       -6.25     66.43 o 
   3   9   9      156.49      242.23    100.43 o 
   4   9   9      134.69       88.05     79.68 o 
 -15   0  10      584.76      448.22    190.30 o 
 -14   0  10      628.11      651.17    198.53 o 
 -13   0  10      567.68      540.51    189.25 o 
 -12   0  10     1198.32     1374.69    230.26 o 
 -11   0  10     1564.26     1506.12    237.32 o 
 -10   0  10     1617.20     1486.68    161.06 o 
  -9   0  10     1967.69     2023.84    243.71 o 
  -8   0  10     1015.74     1070.82    305.12 o 
  -7   0  10       29.46       80.59     69.53 o 
  -6   0  10      240.95      363.30    110.34 o 
  -5   0  10      388.52      373.11    118.46 o 
  -4   0  10        2.67      -25.95     74.16 o 
  -3   0  10      400.86      237.98    114.77 o 
  -2   0  10       60.30       37.24     76.37 o 
  -1   0  10     1472.53     1668.45    203.36 o 
   0   0  10     3594.67     3580.02    243.34 o 
   1   0  10     3848.99     3453.23    237.22 o 
   2   0  10     5535.24     5536.52    302.30 o 
   3   0  10     7836.65     7723.92    363.37 o 
   4   0  10     6176.76     6258.41    330.67 o 
   5   0  10     4704.21     4454.22    283.52 o 
   6   0  10     3001.42     3000.76    175.11 o 
   7   0  10     2907.90     2749.63    172.34 o 
   8   0  10     3478.96     3589.53    196.31 o 
   9   0  10     1766.57     1922.98    199.51 o 
  10   0  10      992.62     1073.11    149.04 o 
  11   0  10     3184.26     3641.67    263.06 o 
  12   0  10      618.76      809.14    141.02 o 
  13   0  10       17.88      -19.82     92.36 o 
 -15   1  10      192.38      -62.45    148.10 o 
 -14   1  10      153.36       72.35    110.69 o 
 -13   1  10        2.73        3.34    104.17 o 
 -12   1  10       25.12       49.02    104.31 o 
 -11   1  10      316.12      338.56     87.22 o 
 -10   1  10      902.96      816.95    103.32 o 
  -9   1  10     1812.43     1793.39    100.77 o 
  -8   1  10     2079.78     1989.91    116.96 o 
  -7   1  10     2422.45     2419.04    123.35 o 
  -6   1  10     2654.52     2611.29    199.41 o 
  -5   1  10     1346.15     1447.86    132.68 o 
  -4   1  10      641.24      626.90     99.43 o 
  -3   1  10     1165.32     1204.47    125.43 o 
  -2   1  10     1444.04     1278.79    128.23 o 
  -1   1  10     2779.83     2819.64    194.66 o 
   0   1  10     3485.99     3281.22    166.51 o 
   1   1  10     1412.90     1725.20    138.28 o 
   2   1  10      675.33      643.17    106.29 o 
   3   1  10      337.22      351.47     86.99 o 
   4   1  10       63.82       22.82     55.71 o 
   5   1  10        0.39      -75.36     50.24 o 
   6   1  10       12.88      -19.26     58.38 o 
   7   1  10       42.29       -1.96     59.45 o 
   8   1  10      174.33      136.57     68.91 o 
   9   1  10      473.32      510.20     91.20 o 
  10   1  10      143.13      131.85     65.52 o 
  11   1  10      529.54      511.63     86.18 o 
  12   1  10     1908.29     2152.98    134.52 o 
  13   1  10     1292.29     1360.18    120.89 o 
 -14   2  10       36.20       38.74    110.20 o 
 -13   2  10        5.80       56.38    101.30 o 
 -12   2  10       25.18        4.00     67.60 o 
 -11   2  10       17.95      -13.82     58.76 o 
 -10   2  10      106.63       43.60     67.33 o 
  -9   2  10      114.99      -24.12     71.97 o 
  -8   2  10       43.83       34.33     56.26 o 
  -7   2  10        3.13      -49.15     41.50 o 
  -6   2  10      118.48       99.34     62.76 o 
  -5   2  10       20.21      -30.47     45.80 o 
  -4   2  10      253.83      205.94     81.91 o 
  -3   2  10       65.37       92.90     64.24 o 
  -2   2  10      223.34      162.26     77.54 o 
  -1   2  10      168.94      115.74     76.06 o 
   0   2  10      146.50      129.14     73.78 o 
   1   2  10      467.92      440.24     92.99 o 
   2   2  10      157.29      221.33     67.23 o 
   3   2  10      298.30      358.98     77.68 o 
   4   2  10        8.39      -69.59     47.12 o 
   5   2  10        3.50      -28.88     51.90 o 
   6   2  10        2.08       42.40     60.51 o 
   7   2  10       19.03      -56.51     60.05 o 
   8   2  10       18.48      -61.36     56.63 o 
   9   2  10        0.00      -12.83     68.95 o 
  10   2  10       10.26      -88.83     59.22 o 
  11   2  10       26.37       32.02     68.75 o 
  12   2  10        2.05      -77.87     60.53 o 
  13   2  10       36.16       25.52     89.28 o 
 -14   3  10       87.37      123.95    133.70 o 
 -13   3  10       18.95       -7.14     71.68 o 
 -12   3  10       52.07       16.01     89.64 o 
 -11   3  10      302.20      249.36     82.55 o 
 -10   3  10      660.51      740.32    127.11 o 
  -9   3  10     1035.51     1095.88    201.32 o 
  -8   3  10     1960.25     2167.71    232.21 o 
  -7   3  10     2600.76     2550.04    127.21 o 
  -6   3  10     1245.16     1528.14    116.31 o 
  -5   3  10      243.54      191.87     70.76 o 
  -4   3  10      760.06      789.67     91.95 o 
  -3   3  10     1974.96     2047.56    135.85 o 
  -2   3  10     2864.03     3011.20    329.25 o 
  -1   3  10     3251.11     3232.91    218.76 o 
   0   3  10     2150.43     1988.45    120.60 o 
   1   3  10     1127.35     1229.33    121.62 o 
   2   3  10      397.10      407.92     75.51 o 
   3   3  10       32.18      -16.25     48.90 o 
   4   3  10       66.35      -32.27     54.78 o 
   5   3  10      191.33      129.59     67.79 o 
   6   3  10        6.42      -52.75     51.29 o 
   7   3  10      168.25      145.76     70.42 o 
   8   3  10      182.01       95.14     68.88 o 
   9   3  10      197.17      121.84     73.04 o 
  10   3  10      269.34      199.11     79.64 o 
  11   3  10      741.13      685.53    106.26 o 
  12   3  10     1325.75     1496.13    139.13 o 
 -13   4  10     1269.47     1314.00    130.56 o 
 -12   4  10     1349.84     1357.37    162.93 o 
 -11   4  10     1821.41     1745.34    160.98 o 
 -10   4  10     1889.09     1881.92    163.54 o 
  -9   4  10     1026.07     1084.60    147.91 o 
  -8   4  10      324.27      169.38    115.03 o 
  -7   4  10       15.25      -72.86     69.95 o 
  -6   4  10       20.96       91.08     62.20 o 
  -5   4  10      141.51      100.15     61.84 o 
  -4   4  10       57.98       11.78     73.58 o 
  -3   4  10       31.48        4.56     58.38 o 
  -2   4  10      533.43      489.57    139.77 o 
  -1   4  10     1179.95     1301.40    178.68 o 
   0   4  10     2362.35     2493.61    204.05 o 
   1   4  10     3164.00     3146.00    173.31 o 
   2   4  10     3028.55     3100.27    138.11 o 
   3   4  10     3515.36     3469.62    147.58 o 
   4   4  10     2823.67     2593.50    132.21 o 
   5   4  10     1788.05     1934.44    131.29 o 
   6   4  10     1825.24     2006.09    134.21 o 
   7   4  10     2542.80     2398.71    135.09 o 
   8   4  10     2575.89     2610.15    197.10 o 
   9   4  10     2609.29     2546.66    143.37 o 
  10   4  10     2486.25     2562.67    153.39 o 
  11   4  10     1041.98     1209.99    128.13 o 
  12   4  10      381.04      352.26    129.02 o 
 -12   5  10      227.04       12.86    101.95 o 
 -11   5  10      502.61      402.75    254.80 o 
 -10   5  10      709.63      671.33    146.36 o 
  -9   5  10      709.45      784.16    135.31 o 
  -8   5  10      660.85      533.41    121.36 o 
  -7   5  10      699.16      753.26    148.26 o 
  -6   5  10     1250.10     1247.70    147.06 o 
  -5   5  10     2433.62     2473.75    149.15 o 
  -4   5  10     2034.58     2107.40    135.04 o 
  -3   5  10     1928.48     1975.72    125.46 o 
  -2   5  10     1720.86     1699.18    113.65 o 
  -1   5  10     1272.72     1723.22    158.53 o 
   0   5  10      870.17      958.60    128.79 o 
   1   5  10      747.51      720.79    131.12 o 
   2   5  10      615.51      495.94    139.40 o 
   3   5  10      183.85      103.08     63.51 o 
   4   5  10        1.87      -92.88     68.75 o 
   5   5  10        1.62      -70.65     55.56 o 
   6   5  10        0.18      -63.09     56.97 o 
   7   5  10        9.85      -24.85     59.65 o 
   8   5  10       73.14      -46.40     63.02 o 
   9   5  10      422.08      418.50     90.95 o 
  10   5  10      731.35      729.68    107.17 o 
  11   5  10      579.97      740.92    154.29 o 
 -11   6  10       26.36      -97.02    102.89 o 
 -10   6  10      118.13      -61.06    298.30 o 
  -9   6  10      102.31     -146.30    187.43 o 
  -8   6  10       33.19      -17.40    165.61 o 
  -7   6  10       42.41      -38.52    131.64 o 
  -6   6  10      305.77      144.43     93.71 o 
  -5   6  10      234.01      146.76     88.98 o 
  -4   6  10       48.90      -24.34     84.69 o 
  -3   6  10       53.32      -74.62     57.89 o 
  -2   6  10      229.32       95.51     72.17 o 
  -1   6  10        2.43       -9.14     96.10 o 
   0   6  10       79.47       11.93     73.99 o 
   1   6  10        9.35      -46.18     60.96 o 
   2   6  10       45.99      -57.58     81.59 o 
   3   6  10        7.05      -41.28     69.39 o 
   4   6  10       86.14       91.25     84.12 o 
   5   6  10       35.21      -92.61     61.74 o 
   6   6  10      104.78        0.92     71.05 o 
   7   6  10      114.58      103.49     73.88 o 
   8   6  10       26.25      -14.72     71.00 o 
   9   6  10       41.66      -27.52     70.85 o 
  -9   7  10     1102.14     1141.85    170.33 o 
  -8   7  10     1344.83     1222.90    188.55 o 
  -7   7  10     1237.18     1287.14    165.58 o 
  -6   7  10     1039.31      937.11    144.31 o 
  -5   7  10      446.93      365.81    110.67 o 
  -4   7  10      159.36      130.49    205.65 o 
  -3   7  10      488.95      263.95    106.51 o 
  -2   7  10      823.20      902.25    134.42 o 
  -1   7  10      575.71      709.93    155.17 o 
   0   7  10      720.74      742.36    125.81 o 
   1   7  10      935.80     1053.14    143.24 o 
   2   7  10      263.71      194.84    153.06 o 
   3   7  10        1.24       20.84     78.39 o 
   4   7  10       45.53      -13.66     73.57 o 
   5   7  10       34.92       57.21     76.70 o 
   6   7  10        5.40      -35.24     64.71 o 
   7   7  10        3.55      -47.84     70.61 o 
  -5   8  10       43.51       81.42    133.23 o 
  -4   8  10       14.31     -105.06     76.65 o 
  -3   8  10      193.05      120.54     87.58 o 
  -2   8  10      237.42       74.72     99.17 o 
  -1   8  10      312.36      252.96     86.30 o 
   0   8  10      275.44      282.48     85.07 o 
   1   8  10     1099.26     1103.02    147.21 o 
   2   8  10     2438.75     2487.87    178.05 o 
   3   8  10     2270.49     2422.24    181.53 o 
   4   8  10     1933.78     1995.95    270.23 o 
 -13   1  11      551.99      325.64    125.09 o 
 -12   1  11      472.39      348.64    188.30 o 
 -11   1  11      383.31      488.68    120.10 o 
 -10   1  11      605.21      501.11    115.68 o 
  -9   1  11      529.18      610.45    105.67 o 
  -8   1  11      468.18      630.12    246.36 o 
  -7   1  11      689.23      923.64    121.99 o 
  -6   1  11     1436.45     1736.72    156.07 o 
  -5   1  11     2706.23     2640.02    153.63 o 
  -4   1  11     2607.90     2507.69    153.55 o 
  -3   1  11     3226.69     3173.16    228.46 o 
  -2   1  11     1862.89     1820.27    131.99 o 
  -1   1  11      345.67      421.66     91.00 o 
   0   1  11      555.78      625.83    156.80 o 
   1   1  11     1018.63     1147.03    162.92 o 
   2   1  11      527.21      600.20    106.00 o 
   3   1  11      351.47      324.99     85.74 o 
   4   1  11      228.36      243.59     85.73 o 
   5   1  11       34.91       43.19     61.79 o 
   6   1  11        4.83      -27.83     58.23 o 
   7   1  11      108.22      124.10     70.38 o 
   8   1  11      203.19      257.40     80.94 o 
   9   1  11      435.17      527.20    209.15 o 
  10   1  11     1019.73     1277.34    132.33 o 
  11   1  11      152.06      226.88     87.11 o 
 -12   2  11     1102.78     1033.55    157.57 o 
 -11   2  11      435.67      319.29    135.34 o 
 -10   2  11      504.41      592.76    254.17 o 
  -9   2  11      670.21      854.69    217.15 o 
  -8   2  11      568.92      546.26     96.90 o 
  -7   2  11      729.11      853.45    250.54 o 
  -6   2  11     1059.37     1293.76    135.63 o 
  -5   2  11      279.00      326.16     92.71 o 
  -4   2  11      239.60      252.06     81.49 o 
  -3   2  11      534.77      787.40    113.62 o 
  -2   2  11      697.10      619.84    105.73 o 
  -1   2  11     1786.76     1791.77    133.33 o 
   0   2  11     2597.70     2500.51    155.07 o 
   1   2  11     1639.20     1714.95    151.94 o 
   2   2  11     1003.16     1133.99    130.34 o 
   3   2  11     1936.19     1917.29    184.00 o 
   4   2  11     4122.00     3962.26    164.89 o 
   5   2  11     4264.88     4105.33    170.10 o 
   6   2  11     3301.74     3488.48    172.12 o 
   7   2  11     2332.44     2482.01    139.93 o 
   8   2  11     2117.66     2348.53    155.47 o 
   9   2  11     1997.63     2122.27    150.27 o 
  10   2  11      627.99      593.05    103.90 o 
  11   2  11      149.08       76.29    125.53 o 
 -12   3  11       75.49      -93.24     78.06 o 
 -11   3  11      421.27      282.64    248.79 o 
 -10   3  11      684.75      520.37    124.94 o 
  -9   3  11      420.74      479.32    215.61 o 
  -8   3  11      430.77      400.59    243.89 o 
  -7   3  11      863.53      977.88    121.88 o 
  -6   3  11     1205.15     1284.45    242.77 o 
  -5   3  11     1806.14     2143.67    147.83 o 
  -4   3  11     2751.23     3068.96    170.72 o 
  -3   3  11     1692.15     1842.91    149.09 o 
  -2   3  11     1374.16     1684.44    151.59 o 
  -1   3  11     1406.46     1660.47    282.47 o 
   0   3  11     1232.92     1384.28    144.96 o 
   1   3  11      599.18      751.99    300.48 o 
   2   3  11      304.83      270.43     76.49 o 
   3   3  11      542.56      452.00     83.98 o 
   4   3  11      301.38      277.83     77.21 o 
   5   3  11       43.86       49.65     65.25 o 
   6   3  11        1.43      -18.95     59.50 o 
   7   3  11       59.26      -42.66     62.12 o 
   8   3  11      265.39      241.52     81.60 o 
   9   3  11      498.88      434.25     95.11 o 
  10   3  11      430.41      263.84    119.10 o 
 -11   4  11        3.24      -98.47    153.84 o 
 -10   4  11       34.47      -40.60    106.16 o 
  -9   4  11       67.45      -64.51    121.67 o 
  -8   4  11       13.14      -41.02     73.64 o 
  -7   4  11       37.10     -106.32     76.32 o 
  -6   4  11       90.16      165.74     74.38 o 
  -5   4  11       15.41      -11.60     66.36 o 
  -4   4  11       52.65        9.58     70.28 o 
  -3   4  11       16.99       20.50     70.83 o 
  -2   4  11       53.79       31.05     66.23 o 
  -1   4  11        9.03      -69.05     60.01 o 
   0   4  11       16.79      -25.79     70.57 o 
   1   4  11       99.93       80.81     76.74 o 
   2   4  11      103.33      138.78     75.05 o 
   3   4  11       10.93      -31.16     60.03 o 
   4   4  11        9.66      -40.64     61.38 o 
   5   4  11       14.47       -9.36     63.04 o 
   6   4  11        5.96      -33.85     59.21 o 
   7   4  11        1.37      -46.83     61.45 o 
   8   4  11        1.61      -48.70     62.53 o 
   9   4  11        0.96      -62.52     62.05 o 
 -10   5  11      209.60      112.46    271.99 o 
  -9   5  11      151.44       93.13    178.54 o 
  -8   5  11      223.57       95.06    150.27 o 
  -7   5  11      362.16      206.93    169.15 o 
  -6   5  11      958.15      928.55    142.95 o 
  -5   5  11     1799.87     2309.12    231.84 o 
  -4   5  11     2031.18     2267.46    155.14 o 
  -3   5  11     1467.58     1723.34    174.78 o 
  -2   5  11      851.36      970.41    432.86 o 
  -1   5  11      379.40      208.86     91.61 o 
   0   5  11      254.39      263.05    149.27 o 
   1   5  11      307.27      434.72    105.25 o 
   2   5  11      250.19      288.62     98.52 o 
   3   5  11      501.68      547.24    114.24 o 
   4   5  11      365.20      390.46     86.13 o 
   5   5  11       54.24       48.43     71.15 o 
   6   5  11        0.03       -3.88     66.50 o 
   7   5  11       96.85      131.59     84.12 o 
   8   5  11      261.53      229.17    119.49 o 
  -8   6  11      441.22      376.17    146.78 o 
  -7   6  11      590.16      465.13    222.31 o 
  -6   6  11       91.12       24.74    103.85 o 
  -5   6  11       18.76       32.81    103.17 o 
  -4   6  11       11.42      -31.12    109.71 o 
  -3   6  11      159.27      110.84     84.49 o 
  -2   6  11      537.31      570.40    141.67 o 
  -1   6  11      632.60      856.92    132.99 o 
   0   6  11      834.29      879.58    138.38 o 
   1   6  11      903.77     1086.66    163.88 o 
   2   6  11      935.09      984.68    141.81 o 
   3   6  11     1348.00     1436.72    183.58 o 
   4   6  11     2055.78     2338.41    173.01 o 
   5   6  11     2281.64     2406.63    186.67 o 
   6   6  11     2349.46     2620.66    172.10 o 
  -4   7  11      790.57      879.12    198.11 o 
  -3   7  11      530.91      848.96    194.31 o 
  -2   7  11      970.38      907.69    135.68 o 
  -1   7  11     1147.45     1074.14    146.03 o 
   0   7  11      749.74      945.75    141.31 o 
   1   7  11      478.87      558.45    123.10 o 
   2   7  11      262.59      351.32    107.62 o 
 -10   0  12     1755.91     1819.28    194.40 o 
  -9   0  12     1297.79     1559.80    220.45 o 
  -8   0  12      432.06      825.33    164.13 o 
  -7   0  12      225.84      190.09    119.52 o 
  -6   0  12       48.32       73.42    100.32 o 
  -5   0  12       28.74       58.23     93.04 o 
  -4   0  12      174.32      358.66    123.95 o 
  -3   0  12       97.66      162.87    106.12 o 
  -2   0  12        1.72      -86.61     79.96 o 
  -1   0  12      154.47      137.03    112.98 o 
   0   0  12      749.45      668.78    154.11 o 
   1   0  12     1867.67     1833.10    238.91 o 
   2   0  12     2725.46     2661.41    235.74 o 
   3   0  12     2682.60     2868.47    247.24 o 
   4   0  12     2429.52     2278.21    222.77 o 
   5   0  12     2049.72     2332.43    226.25 o 
   6   0  12     1700.81     2075.59    261.90 o 
   7   0  12     1386.50     1917.37    253.88 o 
   8   0  12      741.03      803.38    202.12 o 
 -10   1  12      292.10      318.26    129.96 o 
  -9   1  12      633.00      892.03    153.16 o 
  -8   1  12     1245.61     1511.46    152.05 o 
  -7   1  12     1924.70     2038.92    145.58 o 
  -6   1  12      954.86     1329.22    144.35 o 
  -5   1  12      491.56      632.05    110.62 o 
  -4   1  12     1669.71     1812.65    162.07 o 
  -3   1  12     1481.61     1715.60    159.19 o 
  -2   1  12      466.55      608.59    116.62 o 
  -1   1  12      809.30      926.28    123.37 o 
   0   1  12     1614.78     1720.80    158.99 o 
   1   1  12     1536.65     1618.45    156.52 o 
   2   1  12      745.09      731.31    122.20 o 
   3   1  12      146.45      178.77     77.53 o 
   4   1  12       25.08       12.38     68.25 o 
   5   1  12        6.18      -28.27     71.29 o 
   6   1  12        2.94       73.06    111.13 o 
   7   1  12       34.95       44.37     79.90 o 
   8   1  12       46.43       37.12     69.07 o 
 -10   2  12        0.11       -2.22    106.02 o 
  -9   2  12       59.94       58.33    112.34 o 
  -8   2  12      121.35      181.01    121.20 o 
  -7   2  12      102.44       23.92     72.99 o 
  -6   2  12       18.34       38.12     70.76 o 
  -5   2  12       89.85       22.18     67.73 o 
  -4   2  12       12.20       60.74     68.05 o 
  -3   2  12       11.35       40.50     63.96 o 
  -2   2  12      114.76      163.21     73.99 o 
  -1   2  12      191.04      182.65     81.56 o 
   0   2  12        3.28      -59.08     54.17 o 
   1   2  12        9.26      -16.86     62.58 o 
   2   2  12        2.06       47.26     70.33 o 
   3   2  12        0.06       75.25     72.58 o 
   4   2  12        1.57       21.93     66.18 o 
   5   2  12        1.47       18.93     63.54 o 
   6   2  12        5.14      -34.43     60.93 o 
   7   2  12       12.85      -21.88     67.70 o 
   8   2  12       42.98       16.44     72.55 o 
  -9   3  12      727.53     1195.48    200.83 o 
  -8   3  12     1187.33     1531.96    226.36 o 
  -7   3  12     1065.44     1284.19    211.27 o 
  -6   3  12      649.65     1035.89    131.95 o 
  -5   3  12      644.54      833.36    125.37 o 
  -4   3  12      817.48     1026.97    133.70 o 
  -3   3  12      864.96      852.98    125.21 o 
  -2   3  12     1322.85     1460.68    155.19 o 
  -1   3  12     1134.20     1222.93    318.82 o 
   0   3  12      874.17     1021.11    131.96 o 
   1   3  12     1205.20     1367.66    148.01 o 
   2   3  12      543.48      574.72    115.42 o 
   3   3  12        1.14      -25.21     60.59 o 
   4   3  12        1.63       -4.28     62.65 o 
   5   3  12        0.08       11.66    106.47 o 
   6   3  12        0.12      -30.98     57.69 o 
   7   3  12       15.49       34.08    107.78 o 
  -8   4  12      535.71      639.46    179.11 o 
  -7   4  12      162.39      379.65    141.98 o 
  -6   4  12       30.43      -20.15    102.11 o 
  -5   4  12        5.43       84.19     77.05 o 
  -4   4  12        3.64      -37.08     70.23 o 
  -3   4  12       22.29       -4.72     71.19 o 
  -2   4  12      136.11      210.82    110.50 o 
  -1   4  12      297.90      426.12    176.27 o 
   0   4  12      956.04     1088.53    141.04 o 
   1   4  12     1857.00     2018.66    157.47 o 
   2   4  12     2482.81     2800.37    180.75 o 
   3   4  12     1942.51     2248.37    163.90 o 
   4   4  12     1232.18     1418.28    163.22 o 
   5   4  12     1281.21     1473.81    171.46 o 
   6   4  12     1084.79     1141.91    125.49 o 
  -5   5  12     1135.18     1411.50    228.46 o 
  -4   5  12      863.83     1068.08    272.68 o 
  -3   5  12     1083.26     1434.86    162.75 o 
  -2   5  12     1383.02     1705.83    312.37 o 
  -1   5  12     1012.69     1224.71    147.98 o 
   0   5  12      576.14      650.35    130.04 o 
   1   5  12      391.16      414.40    107.68 o 
   2   5  12      128.39      119.63     86.35 o 
   3   5  12       58.73       21.24     76.97 o 
   4   5  12       75.78      109.84     86.75 o 
  -6   1  13     1369.80     1628.97    164.30 o 
  -5   1  13      669.50      960.40    130.57 o 
  -4   1  13      555.09      836.69    123.40 o 
  -3   1  13     1905.92     2060.14    154.87 o 
  -2   1  13     1596.62     1975.16    150.51 o 
  -1   1  13      519.38      780.98    123.16 o 
   0   1  13      183.82      270.37     86.30 o 
   1   1  13      107.81      182.30     79.82 o 
   2   1  13      201.18      306.08     91.67 o 
   3   1  13      320.58      423.36    102.80 o 
   4   1  13      297.76      508.53    108.31 o 
  -5   2  13       72.87       82.62     76.30 o 
  -4   2  13        2.74       14.78     77.24 o 
  -3   2  13       41.89      157.78     80.50 o 
  -2   2  13      279.20      409.34    102.82 o 
  -1   2  13      750.89      826.11    228.16 o 
   0   2  13     1030.61     1475.00    159.24 o 
   1   2  13      691.24      801.42    120.76 o 
   2   2  13      409.53      311.81     95.92 o 
   3   2  13      551.39      563.48    108.64 o 
  -3   3  13     1000.14     1401.83    157.77 o 
  -2   3  13      908.80     1219.14    147.59 o 
  -1   3  13      690.81      797.27    126.82 o 
   0   3  13      380.35      590.73    121.42 o 
   1   3  13      275.72      334.24    101.09 o 
                                                 
